# Supplementary material for: Periodic splay Fréedericksz transitions in a ferroelectric nematic
Source: Nat Commun. 2025 Feb 7;16:1444. doi: 10.1038/s41467-025-55827-9 (PMC11806116; doi:10.1038/s41467-025-55827-9)
Supplement: Supplementary file 10 — Source Data [file 41467_2025_55827_MOESM10_ESM.xlsx]

## Sheet: Fig. 1a
		Applied Voltage (V)	Retardance (nm)
		0	523.749
		0.01	523.756
		0.02	523.832
		0.03	523.726
		0.04	523.779
		0.05	523.647
		0.06	523.666
		0.07	523.689
		0.08	523.76
		0.09	523.66
		0.1	523.744
		0.11	523.693
		0.12	523.644
		0.13	523.831
		0.14	523.737
		0.15	523.867
		0.16	523.819
		0.17	523.943
		0.18	524.032
		0.19	524.116
		0.2	523.719
		0.205	523.893
		0.21	524.028
		0.215	523.986
		0.22	523.936
		0.225	524.197
		0.23	523.975
		0.235	523.964
		0.24	523.98
		0.242	522.872
		0.244	521.255
		0.246	519.615
		0.248	518.437
		0.25	516.766
		0.252	515.485
		0.254	514.066
		0.256	512.698
		0.258	511.294
		0.259	510.754
		0.262	508.62
		0.2635	507.234
		0.2675	504.315
		0.27	502.709
		0.2725	500.937
		0.275	498.94
		0.2775	496.849
		0.28	495.111
		0.2825	493.124
		0.285	491.113
		0.2875	488.892
		0.29	487.13
		0.2925	484.82
		0.295	483.102
		0.2975	480.773
		0.3	478.826
		0.3025	476.517
		0.305	472.696
		0.3075	472.011
		0.31	469.871
		0.3125	467.312
		0.315	465.027
		0.3175	462.542
		0.32	460.42
		0.3225	458.025
		0.325	455.582
		0.3275	452.8
		0.33	450.822
		0.3325	447.818
		0.335	445.37
		0.3375	442.859
		0.34	440.378
		0.3425	437.831
		0.345	435.395
		0.3475	432.66
		0.35	430.7
		0.3525	430.51
		0.355	424.68
		0.3575	421.62
		0.36	418.9
		0.365	413.51
		0.37	407.83
		0.375	401.93
		0.38	396.09
		0.385	390.29
		0.39	384.23
		0.395	378.47
		0.4	373.01
		0.41	361.37
		0.42	350.19
		0.43	339.4
		0.44	328.7
		0.45	318.47
		0.46	308.44
		0.47	298.96
		0.48	289.76
		0.49	280.53
		0.5	272.53
		0.52	249.91
		0.54	234.83
		0.56	220.82
		0.58	208.27
		0.6	196.69
		0.65	171.45
		0.7	150.01
		0.75	132.09
		0.8	117.53
		0.85	105.07
		0.9	94.845
		0.95	86.335
		1	78.99
		1.1	67.524
		1.2	57.98
		1.3	50.873
		1.4	45.292
		1.5	40.552
		1.6	36.495
		1.7	32.78
		1.8	29.641
		1.9	26.902
		2	24.376
		2.2	20.033
		2.4	16.249
		2.6	13.01
		2.8	10.023
		3	7.3825

## Sheet: Fig. 1b
		Applied Voltage (V)	Rate of Retardance change (nm)
		0	0
		0.01	0.7
		0.02	-1.5
		0.03	-2.65
		0.04	-3.95
		0.05	-5.65
		0.06	2.1
		0.07	4.7
		0.08	-1.45
		0.09	-0.8
		0.1	1.65
		0.11	-5
		0.12	6.9
		0.13	4.65
		0.14	1.8
		0.15	4.1
		0.16	3.8
		0.17	10.65
		0.18	8.65
		0.19	-15.65
		0.2	-14.8667
		0.205	30.9
		0.21	9.3
		0.215	-9.2
		0.22	21.1
		0.225	3.9
		0.23	-23.3
		0.235	-2.2
		0.24	3.2
		0.242	-554
		0.244	-808.5
		0.246	-820
		0.248	-589
		0.25	-835.5
		0.252	-640.5
		0.254	-709.5
		0.256	-684
		0.258	-702
		0.259	-540
		0.262	-711.333
		0.2635	-924
		0.2675	-729.75
		0.27	-642.4
		0.2725	-708.8
		0.275	-798.8
		0.2775	-836.4
		0.28	-695.2
		0.2825	-794.8
		0.285	-804.4
		0.2875	-888.4
		0.29	-704.8
		0.2925	-924
		0.295	-687.2
		0.2975	-931.6
		0.3	-778.8
		0.3025	-923.6
		0.31	-856
		0.3125	-1023.6
		0.315	-914
		0.3175	-994
		0.32	-848.8
		0.3225	-958
		0.325	-977.2
		0.3275	-1112.8
		0.33	-791.2
		0.3325	-1201.6
		0.335	-979.2
		0.3375	-1004.4
		0.34	-992.4
		0.3425	-1018.8
		0.345	-974.4
		0.3475	-1094
		0.35	-784
		0.3575	-1224
		0.36	-1088
		0.365	-1078
		0.37	-1136
		0.375	-1180
		0.38	-1168
		0.385	-1160
		0.39	-1212
		0.395	-1152
		0.4	-1092
		0.41	-1164
		0.42	-1118
		0.43	-1079
		0.44	-1070
		0.45	-1023
		0.46	-1003
		0.47	-948
		0.48	-920
		0.49	-923
		0.5	-800
		0.54	-754
		0.56	-700.5
		0.58	-627.5
		0.6	-579
		0.65	-504.8
		0.7	-428.8
		0.75	-358.4
		0.8	-291.2
		0.85	-249.2
		0.9	-204.5
		0.95	-170.2
		1	-146.9
		1.1	-114.66
		1.2	-95.44
		1.3	-71.07
		1.4	-55.81
		1.5	-47.4
		1.6	-40.57
		1.7	-37.15
		1.8	-31.39
		1.9	-27.39
		2	-25.26
		2.2	-21.715
		2.4	-18.92
		2.6	-16.195
		2.8	-14.935

## Sheet: Fig. 1c
	Experimental
	Applied Voltage (V)	Retardance (nm)		Applied Voltage (V)	Retardance (nm)		Applied Voltage (V)	Retardance (nm)		Applied Voltage (V)	Retardance (nm)		Applied Voltage (V)	Retardance (nm)
	0.18	524.032		0.24	523.84		0.24	523.84		0.24	523.84		0.24	523.84
	0.19	524.116		0.25	519.214		0.25	515.654		0.25	511.123		0.25	475.333
	0.2	523.719		0.26	514.643		0.26	507.635		0.26	498.81		0.26	432.578
	0.205	523.893		0.27	510.124		0.27	499.78		0.27	486.885		0.27	394.778
	0.21	524.028		0.28	505.657		0.28	492.085		0.28	475.333		0.28	361.287
	0.215	523.986		0.29	501.241		0.29	484.545		0.29	464.139		0.29	331.578
	0.22	523.936		0.3	496.876		0.3	477.156		0.3	453.29		0.3	305.214
	0.225	524.197		0.31	492.561		0.31	469.916		0.31	442.774		0.31	281.827
	0.23	523.975		0.32	488.296		0.32	462.819		0.32	432.578		0.32	261.107
	0.235	523.964
	0.24	523.98
	0.242	522.872
	0.244	521.255
	0.246	519.615
	0.248	518.437
	0.25	516.766
	0.252	515.485
	0.254	514.066
	0.256	512.698
	0.258	511.294
	0.259	510.754
	0.262	508.62
	0.2635	507.234
	0.2675	504.315
	0.27	502.709
	0.2725	500.937
	0.275	498.94
	0.2775	496.849
	0.28	495.111
	0.2825	493.124
	0.285	491.113
	0.2875	488.892
	0.29	487.13
	0.2925	484.82
	0.295	483.102
	0.2975	480.773
	0.3	478.826
	0.3025	476.517
	0.305	472.696
	0.3075	472.011
	0.31	469.871
	0.3125	467.312
	0.315	465.027
	0.3175	462.542
	0.32	460.42

## Sheet: Fig. 2b,c
			Fig. 2b	Fig. 2c
		time / period	voltage	Intensity	Intensity	Intensity	Intensity	Intensity
		-0.9984	0.06927	0.00165	-0.00122	-0.00838	-0.0192	-0.03677
		-0.9952	0.10083	0.00166	-0.00138	-0.0085	-0.01954	-0.03712
		-0.992	0.13264	0.00152	-0.00151	-0.00875	-0.01997	-0.03737
		-0.9888	0.16432	0.00149	-0.00177	-0.00895	-0.02028	-0.03789
		-0.9856	0.19588	0.00143	-0.00224	-0.00917	-0.02088	-0.03807
		-0.9824	0.22756	0.00159	-0.00259	-0.0097	-0.02097	-0.03874
		-0.9792	0.22831	0.00163	-0.00265	-0.00984	-0.02162	-0.03951
		-0.976	0.25937	0.00157	-0.00277	-0.01048	-0.02158	-0.03964
		-0.9728	0.29106	0.0015	-0.00306	-0.01061	-0.02212	-0.04019
		-0.9696	0.32274	0.00175	-0.00316	-0.01082	-0.0225	-0.04058
		-0.9664	0.35442	0.00172	-0.00346	-0.0112	-0.02315	-0.04142
		-0.9632	0.38598	0.00138	-0.00379	-0.01134	-0.02347	-0.0419
		-0.96	0.41766	0.0015	-0.004	-0.01182	-0.02392	-0.0421
		-0.9568	0.44935	0.00162	-0.00416	-0.01227	-0.02406	-0.04281
		-0.9536	0.45392	0.00163	-0.00444	-0.01245	-0.02464	-0.04319
		-0.9504	0.48116	0.00159	-0.00471	-0.01268	-0.02528	-0.04376
		-0.9472	0.51284	0.00168	-0.00505	-0.01305	-0.02547	-0.0443
		-0.944	0.54451	0.0014	-0.0052	-0.01353	-0.02589	-0.04472
		-0.9408	0.57608	0.00136	-0.00559	-0.01389	-0.02654	-0.04538
		-0.9376	0.60776	0.00172	-0.00595	-0.01415	-0.02676	-0.04609
		-0.9344	0.60801	0.00152	-0.00602	-0.01457	-0.02732	-0.04654
		-0.9312	0.63956	0.00158	-0.00627	-0.01496	-0.02778	-0.0468
		-0.928	0.67113	0.00176	-0.00644	-0.01511	-0.02812	-0.04748
		-0.9248	0.70281	0.0013	-0.00695	-0.01538	-0.02879	-0.04824
		-0.9216	0.7345	0.00172	-0.00709	-0.01607	-0.02893	-0.04873
		-0.9184	0.73461	0.00166	-0.00742	-0.01622	-0.02961	-0.04911
		-0.9152	0.76631	0.00161	-0.00761	-0.01666	-0.02999	-0.04989
		-0.912	0.79786	0.00155	-0.00775	-0.01703	-0.03043	-0.05063
		-0.9088	0.79835	0.00175	-0.0082	-0.01735	-0.03119	-0.05084
		-0.9056	0.82966	0.00169	-0.00826	-0.0177	-0.03154	-0.0514
		-0.9024	0.86123	0.00172	-0.0087	-0.01817	-0.03202	-0.05231
		-0.8992	0.89291	0.00157	-0.00903	-0.01858	-0.03268	-0.05233
		-0.896	0.89303	0.0016	-0.0092	-0.01895	-0.03307	-0.05334
		-0.8928	0.9246	0.00165	-0.00934	-0.0193	-0.03352	-0.05388
		-0.8896	0.95628	0.00141	-0.00957	-0.01967	-0.03392	-0.0543
		-0.8864	0.9564	0.00143	-0.01001	-0.02013	-0.03439	-0.05477
		-0.8832	0.98808	0.00163	-0.01015	-0.02062	-0.03501	-0.0554
		-0.88	1.01965	0.00178	-0.01066	-0.02087	-0.03543	-0.05587
		-0.8768	1.01976	0.00144	-0.011	-0.02118	-0.03596	-0.05638
		-0.8736	1.05133	0.00133	-0.01105	-0.02163	-0.03633	-0.05716
		-0.8704	1.07026	0.00162	-0.01115	-0.02182	-0.03694	-0.05749
		-0.8672	1.083	0.00152	-0.0116	-0.02224	-0.03757	-0.05811
		-0.864	1.1147	0.00142	-0.0119	-0.02254	-0.03812	-0.05868
		-0.8608	1.11481	0.00129	-0.01233	-0.023	-0.0384	-0.05954
		-0.8576	1.14638	0.00167	-0.0126	-0.02337	-0.03905	-0.05989
		-0.8544	1.1465	0.00149	-0.01252	-0.02359	-0.03928	-0.06033
		-0.8512	1.17805	0.00148	-0.013	-0.02417	-0.04007	-0.06112
		-0.848	1.17818	0.00153	-0.01342	-0.02467	-0.04038	-0.06183
		-0.8448	1.20986	0.00154	-0.01362	-0.02488	-0.04096	-0.06225
		-0.8416	1.20986	0.00141	-0.0139	-0.02536	-0.04153	-0.06291
		-0.8384	1.24142	0.0016	-0.01418	-0.02569	-0.04171	-0.06347
		-0.8352	1.24155	0.00175	-0.01439	-0.02606	-0.04241	-0.06411
		-0.832	1.26258	0.00165	-0.01438	-0.02625	-0.04275	-0.06443
		-0.8288	1.27323	0.00141	-0.01476	-0.0266	-0.04318	-0.06512
		-0.8256	1.27336	0.00167	-0.01509	-0.02704	-0.04403	-0.06592
		-0.8224	1.3048	0.0016	-0.01521	-0.02747	-0.04417	-0.06603
		-0.8192	1.30491	0.00172	-0.01568	-0.028	-0.04475	-0.06678
		-0.816	1.30678	0.0017	-0.01579	-0.02809	-0.04519	-0.06758
		-0.8128	1.33647	0.00175	-0.01615	-0.02842	-0.04548	-0.06838
		-0.8096	1.3366	0.00147	-0.01666	-0.02865	-0.04635	-0.0688
		-0.8064	1.3366	0.00156	-0.01663	-0.02909	-0.04663	-0.06904
		-0.8032	1.34799	0.00144	-0.01704	-0.02959	-0.04718	-0.06989
		-0.8	1.36815	0.00164	-0.01726	-0.02973	-0.04759	-0.07055
		-0.7968	1.36828	0.00132	-0.01734	-0.03009	-0.04806	-0.07075
		-0.7936	1.36828	0.00158	-0.01754	-0.03022	-0.04842	-0.0715
		-0.7904	1.37187	0.00157	-0.01782	-0.03061	-0.04886	-0.07227
		-0.7872	1.39985	0.00163	-0.01797	-0.03098	-0.04918	-0.07266
		-0.784	1.39985	0.00187	-0.01842	-0.0314	-0.04969	-0.07331
		-0.7808	1.39996	0.00158	-0.01855	-0.03169	-0.05006	-0.0739
		-0.7776	1.39996	0.00123	-0.0188	-0.03221	-0.0505	-0.07458
		-0.7744	1.39996	0.00139	-0.01899	-0.03241	-0.05116	-0.07485
		-0.7712	1.39996	0.00163	-0.01912	-0.03252	-0.05139	-0.07557
		-0.768	1.39996	0.0017	-0.01956	-0.03269	-0.05159	-0.07626
		-0.7648	1.39996	0.00145	-0.01947	-0.03329	-0.05208	-0.07636
		-0.7616	1.40009	0.00148	-0.01974	-0.03339	-0.05221	-0.07707
		-0.7584	1.40009	0.0015	-0.01985	-0.03361	-0.05273	-0.07786
		-0.7552	1.39996	0.00145	-0.02017	-0.03395	-0.05326	-0.07806
		-0.752	1.40009	0.00141	-0.02026	-0.03419	-0.05369	-0.07823
		-0.7488	1.39996	0.00163	-0.02052	-0.03463	-0.05388	-0.07878
		-0.7456	1.39996	0.00166	-0.02093	-0.03454	-0.05438	-0.07958
		-0.7424	1.39996	0.00169	-0.02097	-0.03529	-0.05446	-0.0802
		-0.7392	1.39996	0.00149	-0.02122	-0.0353	-0.05493	-0.08026
		-0.736	1.39996	0.00165	-0.02102	-0.0355	-0.05522	-0.08071
		-0.7328	1.39985	0.00143	-0.02137	-0.03581	-0.05527	-0.08114
		-0.7296	1.39985	0.00156	-0.02179	-0.03604	-0.05547	-0.08168
		-0.7264	1.39946	0.00163	-0.02158	-0.03624	-0.05608	-0.08187
		-0.7232	1.36964	0.00175	-0.02176	-0.03631	-0.05622	-0.08207
		-0.72	1.36828	0.00165	-0.02199	-0.03656	-0.05677	-0.08271
		-0.7168	1.36828	0.00176	-0.02224	-0.03662	-0.05667	-0.08303
		-0.7136	1.36815	0.00165	-0.02219	-0.03709	-0.05717	-0.08303
		-0.7104	1.34304	0.00151	-0.02244	-0.03702	-0.0571	-0.0835
		-0.7072	1.3366	0.00163	-0.02257	-0.03726	-0.05755	-0.08359
		-0.704	1.3366	0.0016	-0.02256	-0.03725	-0.05762	-0.08403
		-0.7008	1.33647	0.00148	-0.02281	-0.0374	-0.05781	-0.08429
		-0.6976	1.30504	0.00153	-0.02297	-0.03766	-0.05839	-0.0845
		-0.6944	1.3048	0.00156	-0.02292	-0.03808	-0.05842	-0.08497
		-0.6912	1.3048	0.00161	-0.02308	-0.03816	-0.05841	-0.08493
		-0.688	1.27323	0.00157	-0.0228	-0.0381	-0.0588	-0.08515
		-0.6848	1.2731	0.00153	-0.023	-0.0383	-0.05903	-0.08532
		-0.6816	1.26258	0.00168	-0.02326	-0.0383	-0.05904	-0.08567
		-0.6784	1.24155	0.00149	-0.02321	-0.0383	-0.05925	-0.08591
		-0.6752	1.24142	0.0017	-0.0235	-0.03869	-0.05939	-0.08585
		-0.672	1.20986	0.00181	-0.02345	-0.0386	-0.05927	-0.08602
		-0.6688	1.20975	0.00166	-0.02365	-0.03865	-0.05935	-0.08608
		-0.6656	1.17818	0.00165	-0.0237	-0.03877	-0.05981	-0.08623
		-0.6624	1.17805	0.00167	-0.02363	-0.03895	-0.05969	-0.08618
		-0.6592	1.14724	0.00159	-0.02359	-0.03899	-0.05998	-0.08614
		-0.656	1.1465	0.00165	-0.02349	-0.03873	-0.06002	-0.0866
		-0.6528	1.11481	0.00156	-0.02366	-0.03911	-0.05994	-0.08666
		-0.6496	1.1147	0.00147	-0.02354	-0.03899	-0.06005	-0.08673
		-0.6464	1.08313	0.00143	-0.02379	-0.03888	-0.06001	-0.08675
		-0.6432	1.083	0.00144	-0.02379	-0.039	-0.0601	-0.08671
		-0.64	1.05145	0.00161	-0.02387	-0.03885	-0.06006	-0.08673
		-0.6368	1.01989	0.00153	-0.02371	-0.03914	-0.05996	-0.08663
		-0.6336	1.01965	0.00164	-0.02373	-0.03928	-0.06014	-0.08657
		-0.6304	0.98821	0.00168	-0.0237	-0.03898	-0.06012	-0.08666
		-0.6272	0.98796	0.00162	-0.02384	-0.03903	-0.05992	-0.08671
		-0.624	0.95628	0.00155	-0.02367	-0.03895	-0.05999	-0.08642
		-0.6208	0.92471	0.00157	-0.02352	-0.03894	-0.06002	-0.08633
		-0.6176	0.89749	0.00179	-0.02371	-0.03898	-0.05974	-0.08657
		-0.6144	0.89291	0.0016	-0.02383	-0.03889	-0.05991	-0.08635
		-0.6112	0.86136	0.00143	-0.02342	-0.03883	-0.05978	-0.0863
		-0.608	0.82966	0.0018	-0.02359	-0.03876	-0.05967	-0.08587
		-0.6048	0.82955	0.00144	-0.02349	-0.0386	-0.05933	-0.08593
		-0.6016	0.79798	0.00133	-0.02333	-0.0387	-0.05928	-0.08588
		-0.5984	0.76631	0.0015	-0.02327	-0.03866	-0.05919	-0.08518
		-0.5952	0.76605	0.00169	-0.02329	-0.03812	-0.05903	-0.08513
		-0.592	0.7345	0.00151	-0.02325	-0.0382	-0.05852	-0.08521
		-0.5888	0.70293	0.00161	-0.02321	-0.03787	-0.05884	-0.08507
		-0.5856	0.67126	0.00155	-0.02287	-0.0378	-0.05842	-0.08497
		-0.5824	0.671	0.00163	-0.02281	-0.03787	-0.05833	-0.08466
		-0.5792	0.63945	0.00181	-0.02278	-0.03777	-0.05814	-0.08431
		-0.576	0.60776	0.00165	-0.02262	-0.03735	-0.05774	-0.0838
		-0.5728	0.57621	0.00149	-0.02249	-0.03731	-0.05764	-0.08372
		-0.5696	0.54451	0.00145	-0.02245	-0.03715	-0.05734	-0.08338
		-0.5664	0.54427	0.00161	-0.02225	-0.0369	-0.05736	-0.08346
		-0.5632	0.51271	0.00155	-0.02221	-0.03672	-0.05691	-0.08285
		-0.56	0.48103	0.00164	-0.02196	-0.03651	-0.05686	-0.08272
		-0.5568	0.44947	0.00155	-0.02194	-0.03651	-0.05644	-0.08208
		-0.5536	0.41779	0.00148	-0.02174	-0.03619	-0.05609	-0.08187
		-0.5504	0.38611	0.00151	-0.02166	-0.036	-0.05614	-0.08178
		-0.5472	0.35442	0.0017	-0.02153	-0.0358	-0.0554	-0.0811
		-0.544	0.32286	0.00159	-0.02129	-0.03557	-0.05543	-0.08094
		-0.5408	0.32261	0.00154	-0.02116	-0.03541	-0.05509	-0.08032
		-0.5376	0.29093	0.00175	-0.02109	-0.03513	-0.05515	-0.0801
		-0.5344	0.25925	0.00157	-0.0206	-0.0349	-0.05446	-0.07949
		-0.5312	0.22769	0.00151	-0.02039	-0.03473	-0.05427	-0.07941
		-0.528	0.19601	0.00143	-0.02054	-0.0345	-0.05378	-0.07868
		-0.5248	0.16432	0.00172	-0.02019	-0.03412	-0.05361	-0.07839
		-0.5216	0.13264	0.00176	-0.02014	-0.03379	-0.05303	-0.07793
		-0.5184	0.10107	0.00153	-0.01995	-0.03365	-0.0525	-0.0773
		-0.5152	0.07942	0.00168	-0.01965	-0.03349	-0.05229	-0.07712
		-0.512	0.06916	0.00171	-0.01948	-0.033	-0.05212	-0.0768
		-0.5088	0.03722	0.0016	-0.0193	-0.03285	-0.05198	-0.07627
		-0.5056	0.00578	0.00151	-0.01919	-0.03267	-0.05117	-0.07571
		-0.5024	-0.02589	0.00167	-0.01891	-0.03233	-0.05046	-0.07527
		-0.4992	-0.05746	0.00154	-0.01875	-0.03201	-0.05043	-0.07471
		-0.496	-0.08914	0.00174	-0.01833	-0.03168	-0.04994	-0.07387
		-0.4928	-0.12083	0.00179	-0.0182	-0.03137	-0.04963	-0.07364
		-0.4896	-0.15251	0.00182	-0.01769	-0.03099	-0.04905	-0.07325
		-0.4864	-0.18419	0.00161	-0.01766	-0.03057	-0.04866	-0.07262
		-0.4832	-0.18457	0.00154	-0.01751	-0.03035	-0.0481	-0.07239
		-0.48	-0.21601	0.00155	-0.01718	-0.03008	-0.04796	-0.07165
		-0.4768	-0.24781	0.00178	-0.01697	-0.02963	-0.04732	-0.07084
		-0.4736	-0.27936	0.0017	-0.01672	-0.0296	-0.04692	-0.07041
		-0.4704	-0.31093	0.00168	-0.01656	-0.02915	-0.0465	-0.06989
		-0.4672	-0.34261	0.00169	-0.01622	-0.02853	-0.0461	-0.06929
		-0.464	-0.37429	0.00158	-0.01607	-0.02821	-0.04563	-0.06845
		-0.4608	-0.40598	0.0014	-0.01593	-0.02804	-0.04493	-0.06819
		-0.4576	-0.4066	0.00167	-0.01565	-0.02769	-0.04459	-0.06766
		-0.4544	-0.43778	0.00162	-0.0153	-0.02751	-0.04417	-0.06691
		-0.4512	-0.46959	0.00156	-0.01498	-0.02683	-0.04364	-0.06625
		-0.448	-0.50115	0.00152	-0.01467	-0.02636	-0.04302	-0.06586
		-0.4448	-0.53283	0.00154	-0.01438	-0.02635	-0.04254	-0.06516
		-0.4416	-0.56438	0.00166	-0.01429	-0.02561	-0.0422	-0.06468
		-0.4384	-0.59608	0.00142	-0.01401	-0.02538	-0.04187	-0.06434
		-0.4352	-0.59657	0.00174	-0.01348	-0.02515	-0.0411	-0.06345
		-0.432	-0.62788	0.00161	-0.01336	-0.02473	-0.04089	-0.06279
		-0.4288	-0.65943	0.00164	-0.01316	-0.02412	-0.04018	-0.06206
		-0.4256	-0.69113	0.00171	-0.01301	-0.02404	-0.04015	-0.06167
		-0.4224	-0.7228	0.00158	-0.01272	-0.02377	-0.03927	-0.06116
		-0.4192	-0.72293	0.00162	-0.01225	-0.02338	-0.03899	-0.06058
		-0.416	-0.75461	0.00174	-0.01209	-0.02292	-0.03843	-0.06019
		-0.4128	-0.7863	0.0016	-0.01189	-0.02262	-0.03764	-0.05946
		-0.4096	-0.81785	0.00177	-0.01169	-0.02221	-0.03694	-0.05877
		-0.4064	-0.81959	0.00179	-0.01139	-0.02176	-0.03677	-0.05848
		-0.4032	-0.84966	0.00165	-0.01111	-0.02142	-0.03621	-0.05788
		-0.4	-0.88122	0.00151	-0.0108	-0.02106	-0.036	-0.05713
		-0.3968	-0.9129	0.00162	-0.01015	-0.0207	-0.03521	-0.05635
		-0.3936	-0.9129	0.00162	-0.00986	-0.02035	-0.03514	-0.05626
		-0.3904	-0.9446	0.00165	-0.00983	-0.01982	-0.03446	-0.05549
		-0.3872	-0.97627	0.00162	-0.00945	-0.01953	-0.03375	-0.05484
		-0.384	-0.97651	0.00176	-0.00914	-0.01917	-0.03337	-0.05466
		-0.3808	-1.00795	0.00167	-0.00915	-0.01906	-0.03284	-0.05389
		-0.3776	-1.03617	0.00159	-0.00899	-0.01857	-0.0324	-0.05317
		-0.3744	-1.03976	0.00153	-0.00869	-0.01826	-0.03194	-0.0529
		-0.3712	-1.07145	0.00175	-0.00837	-0.01769	-0.03131	-0.05229
		-0.368	-1.07145	0.00179	-0.00793	-0.01747	-0.031	-0.05157
		-0.3648	-1.10313	0.00171	-0.00764	-0.01714	-0.03033	-0.05111
		-0.3616	-1.10313	0.00175	-0.00721	-0.01682	-0.02983	-0.05069
		-0.3584	-1.13481	0.00142	-0.00703	-0.01644	-0.02957	-0.04993
		-0.3552	-1.1608	0.00145	-0.00677	-0.01612	-0.02899	-0.0497
		-0.352	-1.1665	0.00159	-0.00673	-0.0155	-0.02879	-0.04908
		-0.3488	-1.19756	0.0016	-0.00636	-0.01524	-0.02802	-0.04854
		-0.3456	-1.19805	0.0016	-0.00615	-0.01494	-0.02775	-0.04783
		-0.3424	-1.20808	0.00175	-0.0058	-0.01437	-0.02718	-0.04764
		-0.3392	-1.22986	0.00146	-0.0055	-0.01422	-0.02648	-0.04684
		-0.336	-1.22986	0.00151	-0.0053	-0.01384	-0.02623	-0.0464
		-0.3328	-1.26142	0.0017	-0.00518	-0.01342	-0.02576	-0.04586
		-0.3296	-1.26155	0.00151	-0.00503	-0.01333	-0.02541	-0.04513
		-0.3264	-1.26155	0.00154	-0.00468	-0.01289	-0.0249	-0.045
		-0.3232	-1.2931	0.00174	-0.00437	-0.01237	-0.0246	-0.04435
		-0.32	-1.29323	0.00173	-0.00395	-0.01204	-0.02387	-0.04382
		-0.3168	-1.29323	0.00154	-0.0039	-0.01175	-0.02351	-0.04342
		-0.3136	-1.32479	0.00161	-0.00363	-0.0115	-0.02325	-0.04273
		-0.3104	-1.32491	0.00173	-0.00341	-0.01102	-0.02299	-0.04211
		-0.3072	-1.32491	0.00143	-0.00327	-0.01069	-0.02253	-0.04188
		-0.304	-1.35634	0.00164	-0.00294	-0.01058	-0.02241	-0.04125
		-0.3008	-1.35647	0.00155	-0.00271	-0.01011	-0.02173	-0.0407
		-0.2976	-1.3566	0.00168	-0.00248	-0.00985	-0.02155	-0.04033
		-0.2944	-1.3566	0.00163	-0.00242	-0.00983	-0.02094	-0.03974
		-0.2912	-1.38815	0.00162	-0.00227	-0.0095	-0.02074	-0.03955
		-0.288	-1.38815	0.00141	-0.00188	-0.00912	-0.02009	-0.0389
		-0.2848	-1.38815	0.00168	-0.00169	-0.00872	-0.01998	-0.03844
		-0.2816	-1.38828	0.00173	-0.0014	-0.0084	-0.01938	-0.03786
		-0.2784	-1.38815	0.0017	-0.00149	-0.00821	-0.01922	-0.03729
		-0.2752	-1.38828	0.00171	-0.0009936	-0.008	-0.01896	-0.03697
		-0.272	-1.38828	0.00131	-0.0008686	-0.00769	-0.01843	-0.03648
		-0.2688	-1.40734	0.0016	-0.0005733	-0.00718	-0.01828	-0.03617
		-0.2656	-1.41984	0.00142	-0.0004124	-0.00704	-0.01762	-0.03562
		-0.2624	-1.41984	0.00171	-0.0002843	-0.00698	-0.0174	-0.03508
		-0.2592	-1.41984	0.00181	1e-07	-0.00675	-0.01749	-0.03458
		-0.256	-1.41984	0.00159	2.2e-05	-0.00653	-0.01678	-0.03438
		-0.2528	-1.41984	0.0016	0.0003486	-0.00623	-0.01667	-0.034
		-0.2496	-1.41984	0.00155	0.0003001	-0.00597	-0.01612	-0.03338
		-0.2464	-1.41378	0.0015	0.0005392	-0.00583	-0.01617	-0.03312
		-0.2432	-1.39942	0.00156	0.001	-0.00552	-0.01575	-0.0326
		-0.24	-1.38828	0.00152	0.0009532	-0.00529	-0.01528	-0.03234
		-0.2368	-1.38828	0.00162	0.00104	-0.00495	-0.0153	-0.03188
		-0.2336	-1.38828	0.00169	0.00119	-0.00485	-0.01519	-0.03152
		-0.2304	-1.38828	0.00156	0.00139	-0.00462	-0.01455	-0.0315
		-0.2272	-1.38815	0.00141	0.00148	-0.00439	-0.01446	-0.03089
		-0.224	-1.38815	0.0016	0.00142	-0.00435	-0.01437	-0.03078
		-0.2208	-1.38741	0.00161	0.0018	-0.00415	-0.0144	-0.03043
		-0.2176	-1.35671	0.00143	0.00202	-0.00405	-0.01372	-0.03015
		-0.2144	-1.3566	0.00172	0.00202	-0.00395	-0.0137	-0.03003
		-0.2112	-1.35647	0.00153	0.00214	-0.00369	-0.01351	-0.02978
		-0.208	-1.35647	0.0016	0.00201	-0.00366	-0.01349	-0.02944
		-0.2048	-1.32491	0.00181	0.00212	-0.00349	-0.01307	-0.02927
		-0.2016	-1.32491	0.0015	0.0024	-0.00334	-0.01292	-0.02912
		-0.1984	-1.32479	0.00163	0.00278	-0.00299	-0.01288	-0.02868
		-0.1952	-1.29323	0.00153	0.00241	-0.00307	-0.01288	-0.02835
		-0.192	-1.29323	0.00154	0.00252	-0.00291	-0.01272	-0.02835
		-0.1888	-1.2931	0.00157	0.00272	-0.0031	-0.01212	-0.02843
		-0.1856	-1.26155	0.00161	0.00268	-0.0028	-0.01212	-0.02832
		-0.1824	-1.26142	0.00157	0.00293	-0.00257	-0.0121	-0.02787
		-0.1792	-1.26142	0.00167	0.00295	-0.00241	-0.012	-0.02783
		-0.176	-1.22986	0.00158	0.00284	-0.0024	-0.01193	-0.02767
		-0.1728	-1.22986	0.00149	0.00303	-0.00239	-0.01192	-0.02748
		-0.1696	-1.20214	0.00152	0.00317	-0.00239	-0.01169	-0.02769
		-0.1664	-1.19818	0.00184	0.00314	-0.00221	-0.01186	-0.02759
		-0.1632	-1.19781	0.00163	0.00301	-0.00208	-0.01168	-0.0275
		-0.16	-1.1665	0.00179	0.00309	-0.0022	-0.01133	-0.02736
		-0.1568	-1.16625	0.00157	0.00321	-0.0022	-0.01138	-0.02715
		-0.1536	-1.13481	0.00168	0.0032	-0.00206	-0.01121	-0.02714
		-0.1504	-1.13457	0.00172	0.00326	-0.00208	-0.0113	-0.02706
		-0.1472	-1.10313	0.00142	0.00343	-0.00192	-0.01153	-0.02708
		-0.144	-1.09534	0.00157	0.00321	-0.00198	-0.01131	-0.02683
		-0.1408	-1.07145	0.00146	0.00336	-0.00212	-0.0111	-0.02715
		-0.1376	-1.03976	0.0016	0.00336	-0.00195	-0.01124	-0.02729
		-0.1344	-1.03964	0.00139	0.00327	-0.00218	-0.01131	-0.02738
		-0.1312	-1.00808	0.00171	0.00336	-0.00221	-0.01138	-0.02707
		-0.128	-0.98407	0.00162	0.00348	-0.00217	-0.01133	-0.02725
		-0.1248	-0.9764	0.00141	0.00341	-0.00217	-0.01124	-0.02697
		-0.1216	-0.94471	0.00163	0.00336	-0.00213	-0.01132	-0.02734
		-0.1184	-0.91316	0.00166	0.00328	-0.00215	-0.01123	-0.0273
		-0.1152	-0.9129	0.00156	0.00301	-0.0023	-0.01148	-0.02754
		-0.112	-0.88135	0.00148	0.00316	-0.00219	-0.01139	-0.02758
		-0.1088	-0.84966	0.0016	0.00313	-0.00228	-0.01164	-0.02752
		-0.1056	-0.84953	0.0017	0.0034	-0.00243	-0.012	-0.02756
		-0.1024	-0.81785	0.00148	0.00289	-0.0025	-0.01183	-0.02761
		-0.0992	-0.7863	0.00157	0.00301	-0.0027	-0.01195	-0.02782
		-0.096	-0.76971	0.00167	0.00288	-0.00267	-0.01201	-0.02803
		-0.0928	-0.75448	0.00155	0.00268	-0.00267	-0.01208	-0.02813
		-0.0896	-0.7228	0.00167	0.00273	-0.0028	-0.01224	-0.0283
		-0.0864	-0.69125	0.00181	0.00271	-0.0031	-0.0122	-0.02843
		-0.0832	-0.65956	0.0017	0.00265	-0.00307	-0.0124	-0.02858
		-0.08	-0.62788	0.00154	0.00244	-0.00307	-0.01265	-0.02884
		-0.0768	-0.62776	0.00148	0.00243	-0.00311	-0.01296	-0.02912
		-0.0736	-0.5962	0.00142	0.00213	-0.00339	-0.01317	-0.02907
		-0.0704	-0.56438	0.00172	0.00226	-0.00348	-0.0134	-0.02922
		-0.0672	-0.53271	0.00169	0.00215	-0.00356	-0.01355	-0.02942
		-0.064	-0.50115	0.00164	0.00212	-0.00385	-0.01373	-0.02981
		-0.0608	-0.46946	0.0017	0.00186	-0.00397	-0.01381	-0.02988
		-0.0576	-0.44644	0.00152	0.00195	-0.00392	-0.01404	-0.03043
		-0.0544	-0.43766	0.00152	0.00179	-0.00437	-0.01421	-0.03059
		-0.0512	-0.40585	0.00173	0.00151	-0.00428	-0.01423	-0.03081
		-0.048	-0.37429	0.0015	0.00138	-0.00458	-0.01468	-0.03076
		-0.0448	-0.34273	0.0015	0.00126	-0.00488	-0.01514	-0.03116
		-0.0416	-0.31093	0.00172	0.00102	-0.00507	-0.01525	-0.03154
		-0.0384	-0.27936	0.00156	0.000997	-0.00528	-0.01521	-0.03207
		-0.0352	-0.24769	0.00138	0.0008157	-0.00567	-0.01526	-0.0323
		-0.032	-0.21601	0.00173	0.0005048	-0.00558	-0.01596	-0.03252
		-0.0288	-0.21588	0.00162	0.0004892	-0.00572	-0.01611	-0.03304
		-0.0256	-0.18419	0.00136	0.000211	-0.00601	-0.0163	-0.03315
		-0.0224	-0.15251	0.00141	9.5e-06	-0.0063	-0.01686	-0.03363
		-0.0192	-0.12094	0.00158	-0.0001593	-0.00686	-0.01728	-0.03391
		-0.016	-0.08927	0.00155	-0.0001952	-0.00688	-0.01734	-0.03456
		-0.0128	-0.05759	0.00154	-0.0005046	-0.00698	-0.01754	-0.03477
		-0.0096	-0.02589	0.00167	-0.0007702	-0.00739	-0.01799	-0.03513
		-0.0064	0.00578	0.00162	-0.00108	-0.00778	-0.01853	-0.03549
		-0.0032	0.03746	0.00151	-0.0012	-0.0078	-0.0186	-0.03603
		6.77626e-16	0.06916	0.0017	-0.00115	-0.0084	-0.01888	-0.03646
		0.0032	0.06965	0.00177	-0.00128	-0.00844	-0.01917	-0.03687
		0.0064	0.10107	0.00174	-0.00169	-0.00888	-0.01975	-0.03711
		0.0096	0.13277	0.00174	-0.00174	-0.00896	-0.01991	-0.03774
		0.0128	0.16432	0.00165	-0.00191	-0.00917	-0.0205	-0.03821
		0.016	0.19601	0.00157	-0.00222	-0.00947	-0.02084	-0.03841
		0.0192	0.22769	0.00167	-0.00257	-0.00962	-0.02126	-0.03902
		0.0224	0.25925	0.00152	-0.00274	-0.01016	-0.02159	-0.03949
		0.0256	0.29093	0.00156	-0.00314	-0.0104	-0.0221	-0.04017
		0.0288	0.32261	0.00154	-0.00315	-0.01055	-0.02244	-0.04052
		0.032	0.32818	0.0016	-0.00328	-0.01099	-0.02278	-0.04108
		0.0352	0.35491	0.00171	-0.00379	-0.01111	-0.02319	-0.04143
		0.0384	0.38611	0.00172	-0.00379	-0.01158	-0.02329	-0.04196
		0.0416	0.41766	0.0017	-0.00407	-0.01189	-0.02388	-0.04227
		0.0448	0.44947	0.00143	-0.00451	-0.01234	-0.02412	-0.04303
		0.048	0.48103	0.00173	-0.0046	-0.01264	-0.02474	-0.04344
		0.0512	0.51271	0.00166	-0.00496	-0.01307	-0.02521	-0.04408
		0.0544	0.5444	0.0016	-0.00524	-0.01341	-0.02555	-0.04458
		0.0576	0.54477	0.00175	-0.00535	-0.01363	-0.02618	-0.04519
		0.0608	0.57621	0.0016	-0.0056	-0.01395	-0.02654	-0.04552
		0.064	0.60789	0.00155	-0.00593	-0.0144	-0.02718	-0.04601
		0.0672	0.63945	0.00169	-0.00623	-0.01461	-0.02751	-0.04675
		0.0704	0.67113	0.00168	-0.00626	-0.01512	-0.02815	-0.0475
		0.0736	0.67126	0.00172	-0.00665	-0.01549	-0.02845	-0.04772
		0.0768	0.70293	0.00168	-0.00694	-0.0159	-0.02895	-0.04836
		0.08	0.7345	0.00177	-0.0073	-0.01606	-0.02966	-0.04901
		0.0832	0.76618	0.00167	-0.00752	-0.01646	-0.02995	-0.04946
		0.0864	0.76631	0.00162	-0.00781	-0.0169	-0.03054	-0.05017
		0.0896	0.79786	0.00146	-0.00786	-0.01704	-0.03099	-0.05046
		0.0928	0.82955	0.0014	-0.00838	-0.01771	-0.03125	-0.05106
		0.096	0.85047	0.00165	-0.0086	-0.01796	-0.0319	-0.05165
		0.0992	0.86136	0.00175	-0.00884	-0.01836	-0.03236	-0.05227
		0.1024	0.89291	0.00175	-0.00908	-0.01873	-0.03277	-0.0528
		0.1056	0.9246	0.00151	-0.00944	-0.01908	-0.03328	-0.05375
		0.1088	0.92471	0.00165	-0.00955	-0.0196	-0.03372	-0.05408
		0.112	0.9564	0.00145	-0.00977	-0.01991	-0.03435	-0.05465
		0.1152	0.98796	0.00153	-0.01002	-0.02004	-0.03478	-0.05506
		0.1184	0.98808	0.00147	-0.01047	-0.02063	-0.03517	-0.05559
		0.1216	1.01976	0.00173	-0.01067	-0.02098	-0.03575	-0.05634
		0.1248	1.0283	0.00137	-0.01113	-0.02117	-0.03616	-0.05703
		0.128	1.05145	0.00155	-0.01145	-0.02161	-0.03675	-0.0573
		0.1312	1.083	0.00179	-0.01164	-0.02195	-0.0372	-0.05796
		0.1344	1.08313	0.00166	-0.01181	-0.02255	-0.03773	-0.05853
		0.1376	1.1147	0.00152	-0.01207	-0.02279	-0.03835	-0.05921
		0.1408	1.14143	0.00158	-0.01234	-0.02315	-0.03868	-0.05958
		0.144	1.1465	0.00167	-0.01263	-0.02366	-0.03922	-0.06033
		0.1472	1.17805	0.00157	-0.01303	-0.02391	-0.0399	-0.06098
		0.1504	1.17818	0.00153	-0.01348	-0.02412	-0.04008	-0.06117
		0.1536	1.19935	0.00168	-0.01341	-0.02467	-0.04073	-0.06187
		0.1568	1.20986	0.00165	-0.01386	-0.02506	-0.041	-0.06274
		0.16	1.23945	0.00166	-0.01431	-0.02546	-0.04167	-0.06344
		0.1632	1.24142	0.00151	-0.01425	-0.02566	-0.04228	-0.06382
		0.1664	1.24168	0.00161	-0.01438	-0.02595	-0.04282	-0.06431
		0.1696	1.2731	0.00157	-0.01494	-0.02644	-0.04327	-0.0651
		0.1728	1.27323	0.00177	-0.01509	-0.02695	-0.04388	-0.06574
		0.176	1.2793	0.00178	-0.01523	-0.02712	-0.04402	-0.06592
		0.1792	1.30491	0.00167	-0.01553	-0.02742	-0.04465	-0.0667
		0.1824	1.30491	0.00178	-0.01585	-0.02785	-0.04517	-0.06729
		0.1856	1.33189	0.00188	-0.01621	-0.02802	-0.04573	-0.0677
		0.1888	1.3366	0.00172	-0.01636	-0.02859	-0.04602	-0.06826
		0.192	1.3366	0.00164	-0.01659	-0.02886	-0.04643	-0.0691
		0.1952	1.3371	0.00185	-0.01707	-0.02901	-0.04653	-0.06956
		0.1984	1.36815	0.00164	-0.01695	-0.02964	-0.04722	-0.07032
		0.2016	1.36815	0.00162	-0.01727	-0.02984	-0.04782	-0.07069
		0.2048	1.36828	0.00145	-0.01741	-0.03025	-0.04806	-0.07141
		0.208	1.36828	0.00138	-0.01782	-0.0304	-0.04885	-0.07184
		0.2112	1.38276	0.00141	-0.01805	-0.03097	-0.049	-0.07237
		0.2144	1.39985	0.00159	-0.01824	-0.03129	-0.04963	-0.073
		0.2176	1.39985	0.0018	-0.0185	-0.0315	-0.0498	-0.0738
		0.2208	1.39996	0.0014	-0.01878	-0.03173	-0.0503	-0.07414
		0.224	1.39996	0.0016	-0.01892	-0.03218	-0.05064	-0.07475
		0.2272	1.39996	0.00158	-0.01907	-0.03228	-0.05121	-0.07522
		0.2304	1.39996	0.00147	-0.01919	-0.03261	-0.05149	-0.0755
		0.2336	1.39996	0.00163	-0.01932	-0.03281	-0.05207	-0.07624
		0.2368	1.39996	0.0016	-0.01971	-0.0332	-0.0521	-0.07709
		0.24	1.40009	0.0017	-0.02	-0.03358	-0.05251	-0.07726
		0.2432	1.40009	0.00168	-0.02014	-0.03382	-0.05277	-0.07784
		0.2464	1.40045	0.00178	-0.02019	-0.03395	-0.0536	-0.07827
		0.2496	1.40034	0.00162	-0.02057	-0.03438	-0.05387	-0.0787
		0.2528	1.39996	0.00162	-0.02067	-0.0346	-0.05443	-0.07916
		0.256	1.39996	0.00172	-0.0208	-0.03479	-0.05451	-0.07971
		0.2592	1.39996	0.00162	-0.02109	-0.03507	-0.05449	-0.08024
		0.2624	1.39996	0.00165	-0.02113	-0.03546	-0.05521	-0.08049
		0.2656	1.39996	0.00183	-0.02127	-0.03556	-0.05547	-0.08093
		0.2688	1.39985	0.00183	-0.02142	-0.03562	-0.05565	-0.08131
		0.272	1.39985	0.00159	-0.02158	-0.03598	-0.05587	-0.08175
		0.2752	1.37855	0.00136	-0.02179	-0.03635	-0.05609	-0.08207
		0.2784	1.36828	0.00168	-0.02191	-0.03643	-0.05671	-0.08243
		0.2816	1.36828	0.00156	-0.02215	-0.03664	-0.05675	-0.08268
		0.2848	1.36815	0.00166	-0.02207	-0.0367	-0.05679	-0.08308
		0.288	1.36815	0.00162	-0.02234	-0.03659	-0.05699	-0.08339
		0.2912	1.33684	0.00173	-0.02236	-0.03734	-0.05751	-0.08368
		0.2944	1.3366	0.00161	-0.02257	-0.0374	-0.05772	-0.08383
		0.2976	1.33647	0.00156	-0.02276	-0.0372	-0.05767	-0.0843
		0.3008	1.32447	0.00178	-0.02274	-0.03741	-0.05811	-0.08424
		0.304	1.30491	0.00161	-0.023	-0.03757	-0.05828	-0.08464
		0.3072	1.3048	0.00163	-0.02292	-0.03786	-0.05834	-0.08512
		0.3104	1.27868	0.00144	-0.02308	-0.03808	-0.05868	-0.08521
		0.3136	1.27323	0.00158	-0.02337	-0.03824	-0.05868	-0.08525
		0.3168	1.2731	0.00144	-0.02328	-0.03808	-0.0589	-0.08553
		0.32	1.24168	0.00153	-0.02342	-0.03827	-0.0591	-0.08551
		0.3232	1.24155	0.00153	-0.02354	-0.03844	-0.05918	-0.08581
		0.3264	1.24142	0.00168	-0.02361	-0.03863	-0.05927	-0.08605
		0.3296	1.20986	0.00162	-0.0234	-0.0388	-0.05936	-0.08604
		0.3328	1.20975	0.00154	-0.02362	-0.03868	-0.0596	-0.08632
		0.336	1.17818	0.00144	-0.02394	-0.03882	-0.05983	-0.08634
		0.3392	1.17805	0.00168	-0.02367	-0.03902	-0.05974	-0.08661
		0.3424	1.1465	0.00145	-0.02354	-0.03898	-0.06003	-0.08667
		0.3456	1.14638	0.00159	-0.02372	-0.0389	-0.06006	-0.0866
		0.3488	1.11481	0.0018	-0.02381	-0.03897	-0.06005	-0.08684
		0.352	1.10392	0.00172	-0.02407	-0.03893	-0.06012	-0.08673
		0.3552	1.083	0.00144	-0.02391	-0.03893	-0.06004	-0.0866
		0.3584	1.05133	0.00163	-0.0236	-0.03911	-0.06007	-0.08672
		0.3616	1.0512	0.00165	-0.0236	-0.03895	-0.06005	-0.08668
		0.3648	1.01976	0.00161	-0.02374	-0.03914	-0.05998	-0.08667
		0.368	1.0085	0.00142	-0.02389	-0.03907	-0.06009	-0.08672
		0.3712	0.98796	0.00162	-0.02387	-0.03902	-0.05999	-0.08668
		0.3744	0.9564	0.00157	-0.02387	-0.03904	-0.05993	-0.08678
		0.3776	0.93883	0.00164	-0.02376	-0.03908	-0.05994	-0.0865
		0.3808	0.9246	0.00181	-0.02391	-0.03892	-0.05991	-0.08633
		0.384	0.89303	0.00172	-0.02345	-0.03873	-0.05987	-0.08643
		0.3872	0.87089	0.00169	-0.02344	-0.03881	-0.05954	-0.08609
		0.3904	0.86123	0.00161	-0.02357	-0.03861	-0.05937	-0.08613
		0.3936	0.82955	0.00153	-0.02351	-0.03866	-0.05922	-0.08594
		0.3968	0.79798	0.00181	-0.02354	-0.03866	-0.05926	-0.08575
		0.4	0.79786	0.00145	-0.02352	-0.03845	-0.05914	-0.08556
		0.4032	0.76618	0.00144	-0.02306	-0.03831	-0.0591	-0.08528
		0.4064	0.73461	0.00173	-0.02322	-0.03832	-0.05897	-0.0852
		0.4096	0.73437	0.00152	-0.02297	-0.03799	-0.05857	-0.08509
		0.4128	0.70281	0.00152	-0.02294	-0.03793	-0.05848	-0.085
		0.416	0.67113	0.00143	-0.023	-0.03797	-0.05839	-0.08445
		0.4192	0.63956	0.0017	-0.02284	-0.03762	-0.05828	-0.08437
		0.4224	0.60789	0.0017	-0.02251	-0.03751	-0.0581	-0.08431
		0.4256	0.60776	0.00162	-0.0226	-0.03735	-0.05767	-0.08408
		0.4288	0.57608	0.00153	-0.0224	-0.03735	-0.05772	-0.08345
		0.432	0.5444	0.00177	-0.02245	-0.03693	-0.05736	-0.08349
		0.4352	0.51284	0.00166	-0.02241	-0.037	-0.0569	-0.08339
		0.4384	0.48116	0.00168	-0.02209	-0.03684	-0.05667	-0.08278
		0.4416	0.44947	0.00175	-0.02187	-0.03653	-0.05672	-0.0823
		0.4448	0.44935	0.00164	-0.02183	-0.03634	-0.05666	-0.08218
		0.448	0.41766	0.0018	-0.02175	-0.03577	-0.05598	-0.08191
		0.4512	0.38598	0.00166	-0.02152	-0.03579	-0.05597	-0.08143
		0.4544	0.35442	0.00167	-0.02142	-0.03589	-0.05527	-0.08099
		0.4576	0.32274	0.00158	-0.02145	-0.03578	-0.0552	-0.08055
		0.4608	0.29106	0.00167	-0.02105	-0.03538	-0.05493	-0.08029
		0.464	0.25937	0.00145	-0.02103	-0.03505	-0.05462	-0.07966
		0.4672	0.23053	0.00169	-0.02078	-0.03499	-0.05438	-0.07958
		0.4704	0.22756	0.00152	-0.02041	-0.03458	-0.0538	-0.079
		0.4736	0.19588	0.00155	-0.02038	-0.03431	-0.05373	-0.0787
		0.4768	0.1642	0.00161	-0.02014	-0.03397	-0.05364	-0.07831
		0.48	0.13251	0.00167	-0.02026	-0.0336	-0.05308	-0.07795
		0.4832	0.10083	0.00161	-0.01992	-0.03367	-0.05278	-0.07719
		0.4864	0.06927	0.00152	-0.01975	-0.0335	-0.05229	-0.07671
		0.4896	0.03759	0.00181	-0.01919	-0.0331	-0.05192	-0.07633
		0.4928	0.00591	0.00154	-0.01921	-0.03277	-0.05123	-0.07586
		0.496	-0.02578	0.00184	-0.019	-0.03242	-0.05108	-0.07526
		0.4992	-0.05746	0.00167	-0.01892	-0.03213	-0.0505	-0.07471
		0.5024	-0.05795	0.00162	-0.01849	-0.03174	-0.0504	-0.07466
		0.5056	-0.08927	0.00163	-0.01832	-0.03143	-0.04957	-0.07388
		0.5088	-0.12083	0.00147	-0.01828	-0.03113	-0.04925	-0.07325
		0.512	-0.15264	0.00167	-0.01787	-0.03092	-0.04883	-0.07288
		0.5152	-0.18419	0.00148	-0.01775	-0.03062	-0.04828	-0.07236
		0.5184	-0.21588	0.00149	-0.01761	-0.03015	-0.04803	-0.07168
		0.5216	-0.24756	0.00167	-0.01709	-0.02979	-0.04776	-0.07149
		0.5248	-0.27924	0.00151	-0.01687	-0.02929	-0.047	-0.07086
		0.528	-0.28048	0.00124	-0.01675	-0.02912	-0.04683	-0.07003
		0.5312	-0.31117	0.00152	-0.01648	-0.02897	-0.04641	-0.06959
		0.5344	-0.34286	0.00156	-0.01609	-0.02836	-0.04577	-0.06911
		0.5376	-0.37454	0.00152	-0.01572	-0.02815	-0.04533	-0.06843
		0.5408	-0.40598	0.00171	-0.01569	-0.02803	-0.0449	-0.06765
		0.544	-0.43766	0.00148	-0.01562	-0.02726	-0.04415	-0.06721
		0.5472	-0.46934	0.00165	-0.01521	-0.02709	-0.04397	-0.06686
		0.5504	-0.50103	0.00157	-0.01475	-0.02665	-0.04354	-0.06626
		0.5536	-0.5014	0.00156	-0.01492	-0.0262	-0.04317	-0.06553
		0.5568	-0.53283	0.00146	-0.01459	-0.02595	-0.04237	-0.06493
		0.56	-0.56438	0.00147	-0.01422	-0.0258	-0.0417	-0.06433
		0.5632	-0.5962	0.00152	-0.01387	-0.02519	-0.04156	-0.0637
		0.5664	-0.62776	0.00152	-0.01347	-0.02498	-0.04084	-0.06343
		0.5696	-0.65943	0.0015	-0.01352	-0.02443	-0.04077	-0.06279
		0.5728	-0.65956	0.00152	-0.01313	-0.02447	-0.04005	-0.0619
		0.576	-0.69125	0.00135	-0.01281	-0.02408	-0.03966	-0.06145
		0.5792	-0.72293	0.00155	-0.01265	-0.02334	-0.03911	-0.06092
		0.5824	-0.75448	0.0015	-0.01222	-0.02294	-0.03849	-0.06039
		0.5856	-0.78618	0.00151	-0.01185	-0.02259	-0.03823	-0.05994
		0.5888	-0.78654	0.00147	-0.01186	-0.02237	-0.03748	-0.05898
		0.592	-0.81798	0.00152	-0.01143	-0.02193	-0.03697	-0.05864
		0.5952	-0.84953	0.0016	-0.0111	-0.0214	-0.03688	-0.05801
		0.5984	-0.86203	0.00154	-0.01084	-0.0209	-0.03606	-0.05751
		0.6016	-0.88135	0.00162	-0.01057	-0.02063	-0.03553	-0.05658
		0.6048	-0.9129	0.00165	-0.01053	-0.02032	-0.03509	-0.05643
		0.608	-0.9446	0.00135	-0.00999	-0.02009	-0.03445	-0.05615
		0.6112	-0.94471	0.0015	-0.00988	-0.01982	-0.03414	-0.05546
		0.6144	-0.97627	0.00159	-0.00951	-0.01955	-0.03351	-0.05479
		0.6176	-1.00795	0.0015	-0.00926	-0.01892	-0.03311	-0.05438
		0.6208	-1.00808	0.00148	-0.00904	-0.01855	-0.03275	-0.05371
		0.624	-1.03964	0.00159	-0.00851	-0.01795	-0.03214	-0.05324
		0.6272	-1.04001	0.00167	-0.00848	-0.01776	-0.03198	-0.05293
		0.6304	-1.07145	0.00175	-0.00799	-0.0176	-0.03119	-0.05213
		0.6336	-1.103	0.00154	-0.00817	-0.01723	-0.03052	-0.05143
		0.6368	-1.10313	0.00167	-0.00779	-0.01669	-0.03033	-0.05102
		0.64	-1.13469	0.00166	-0.0072	-0.01639	-0.02957	-0.05051
		0.6432	-1.13481	0.00143	-0.00699	-0.01601	-0.02967	-0.04996
		0.6464	-1.16637	0.00148	-0.007	-0.01579	-0.02881	-0.04944
		0.6496	-1.1665	0.0013	-0.00656	-0.01524	-0.0281	-0.04898
		0.6528	-1.19805	0.0016	-0.00614	-0.0149	-0.02783	-0.048
		0.656	-1.19818	0.0017	-0.006	-0.0146	-0.02724	-0.04754
		0.6592	-1.22974	0.0015	-0.00569	-0.01445	-0.02724	-0.04737
		0.6624	-1.22986	0.00149	-0.00584	-0.01383	-0.0266	-0.04688
		0.6656	-1.25671	0.00154	-0.00526	-0.0136	-0.02593	-0.046
		0.6688	-1.26142	0.00169	-0.00507	-0.0133	-0.02561	-0.04568
		0.672	-1.26155	0.00137	-0.00476	-0.01305	-0.02502	-0.04533
		0.6752	-1.29286	0.00154	-0.00438	-0.01256	-0.02476	-0.04453
		0.6784	-1.2931	0.00136	-0.00415	-0.01231	-0.02415	-0.04399
		0.6816	-1.29323	0.00159	-0.00408	-0.01206	-0.02401	-0.04363
		0.6848	-1.32454	0.00156	-0.00365	-0.01174	-0.02328	-0.04312
		0.688	-1.32479	0.00165	-0.00367	-0.01144	-0.02313	-0.0427
		0.6912	-1.32491	0.00159	-0.00348	-0.01105	-0.02284	-0.04197
		0.6944	-1.3561	0.00149	-0.003	-0.01052	-0.02219	-0.04181
		0.6976	-1.35647	0.00164	-0.00281	-0.01027	-0.02192	-0.0411
		0.7008	-1.35647	0.00143	-0.00252	-0.00998	-0.02161	-0.04059
		0.704	-1.3566	0.00151	-0.00233	-0.00966	-0.02104	-0.04021
		0.7072	-1.37355	0.00162	-0.00212	-0.00944	-0.02071	-0.03959
		0.7104	-1.38815	0.00157	-0.00202	-0.00924	-0.0204	-0.03923
		0.7136	-1.38815	0.00152	-0.00167	-0.00903	-0.01999	-0.03868
		0.7168	-1.38828	0.00137	-0.00159	-0.00876	-0.01969	-0.03806
		0.72	-1.38828	0.00143	-0.00131	-0.00826	-0.01938	-0.03789
		0.7232	-1.38828	0.00141	-0.00119	-0.00796	-0.01912	-0.03748
		0.7264	-1.3884	0.00143	-0.00116	-0.00771	-0.01859	-0.03698
		0.7296	-1.39546	0.00142	-0.0007061	-0.00759	-0.0183	-0.03634
		0.7328	-1.41935	0.00129	-0.0006639	-0.00714	-0.01821	-0.03592
		0.736	-1.41984	0.0014	-0.0004155	-0.00703	-0.01762	-0.03558
		0.7392	-1.41984	0.00137	-0.000178	-0.00682	-0.01734	-0.03488
		0.7424	-1.41984	0.00148	3.92e-05	-0.00663	-0.01688	-0.03476
		0.7456	-1.41984	0.00174	0.0001798	-0.0062	-0.01683	-0.03424
		0.7488	-1.41984	0.00177	0.0002689	-0.00616	-0.0168	-0.03385
		0.752	-1.41971	0.00166	0.0003907	-0.006	-0.01614	-0.03316
		0.7552	-1.4056	0.00148	0.0006642	-0.00578	-0.01606	-0.03314
		0.7584	-1.39161	0.00166	0.0008454	-0.00537	-0.01553	-0.03249
		0.7616	-1.38828	0.00172	0.00113	-0.00519	-0.01516	-0.03231
		0.7648	-1.38828	0.00151	0.00112	-0.00505	-0.01517	-0.03191
		0.768	-1.38815	0.0017	0.00127	-0.00491	-0.01513	-0.03166
		0.7712	-1.38815	0.00136	0.0013	-0.0047	-0.01478	-0.03118
		0.7744	-1.38815	0.00165	0.00147	-0.00455	-0.01475	-0.03092
		0.7776	-1.38815	0.00152	0.00174	-0.00433	-0.01441	-0.03066
		0.7808	-1.36142	0.00156	0.00173	-0.00399	-0.01405	-0.03017
		0.784	-1.3566	0.0017	0.00185	-0.00377	-0.01371	-0.02996
		0.7872	-1.35647	0.00169	0.00203	-0.00399	-0.01358	-0.02991
		0.7904	-1.35647	0.00181	0.00189	-0.00365	-0.01346	-0.02969
		0.7936	-1.34483	0.0018	0.00248	-0.00363	-0.01305	-0.02918
		0.7968	-1.32491	0.00174	0.0025	-0.00353	-0.01291	-0.02918
		0.8	-1.32479	0.00148	0.00242	-0.00338	-0.0128	-0.02897
		0.8032	-1.32467	0.00144	0.0025	-0.00315	-0.01266	-0.02872
		0.8064	-1.29323	0.00171	0.00256	-0.00308	-0.01261	-0.02839
		0.8096	-1.2931	0.00152	0.0026	-0.00292	-0.01218	-0.02841
		0.8128	-1.29162	0.00157	0.00253	-0.00267	-0.01225	-0.0283
		0.816	-1.26155	0.00174	0.00273	-0.0025	-0.012	-0.02818
		0.8192	-1.26142	0.00179	0.00275	-0.00273	-0.012	-0.02815
		0.8224	-1.23431	0.00191	0.00306	-0.00234	-0.01187	-0.0281
		0.8256	-1.22986	0.00166	0.00264	-0.00262	-0.01197	-0.02767
		0.8288	-1.22974	0.00154	0.00315	-0.00249	-0.01192	-0.02765
		0.832	-1.19818	0.00158	0.00303	-0.0021	-0.01142	-0.02756
		0.8352	-1.19805	0.00168	0.0031	-0.0021	-0.01133	-0.02763
		0.8384	-1.16637	0.00172	0.00316	-0.00201	-0.01167	-0.02742
		0.8416	-1.16637	0.00156	0.00318	-0.00196	-0.01143	-0.02736
		0.8448	-1.13481	0.0016	0.00343	-0.00196	-0.01132	-0.02713
		0.848	-1.13469	0.00141	0.00334	-0.00202	-0.01141	-0.02732
		0.8512	-1.103	0.00159	0.0032	-0.002	-0.01135	-0.02713
		0.8544	-1.103	0.0015	0.00301	-0.00211	-0.01128	-0.02694
		0.8576	-1.07145	0.00148	0.00317	-0.00182	-0.0112	-0.02707
		0.8608	-1.0712	0.00164	0.00325	-0.00173	-0.01125	-0.02725
		0.864	-1.03964	0.00151	0.00328	-0.00197	-0.01127	-0.02707
		0.8672	-1.00808	0.00157	0.00342	-0.00193	-0.0113	-0.02687
		0.8704	-1.00795	0.00147	0.00315	-0.00204	-0.01127	-0.02681
		0.8736	-0.9764	0.00178	0.00323	-0.00222	-0.01113	-0.02702
		0.8768	-0.9446	0.00174	0.00345	-0.00215	-0.01148	-0.02728
		0.88	-0.9446	0.00177	0.0032	-0.00208	-0.01137	-0.02742
		0.8832	-0.91303	0.00156	0.00336	-0.0022	-0.01129	-0.02758
		0.8864	-0.88135	0.00178	0.0032	-0.00229	-0.01157	-0.02752
		0.8896	-0.88122	0.00178	0.00322	-0.00236	-0.01137	-0.02752
		0.8928	-0.84966	0.00152	0.00317	-0.00241	-0.01188	-0.02752
		0.896	-0.81798	0.00144	0.00298	-0.00227	-0.01177	-0.02802
		0.8992	-0.81785	0.00167	0.00293	-0.00222	-0.01205	-0.02798
		0.9024	-0.78618	0.00167	0.00282	-0.00243	-0.01202	-0.02762
		0.9056	-0.75461	0.00164	0.00287	-0.00258	-0.01198	-0.02793
		0.9088	-0.7228	0.00176	0.00293	-0.00273	-0.01213	-0.0283
		0.912	-0.72231	0.0017	0.0027	-0.00302	-0.01237	-0.02835
		0.9152	-0.69113	0.00148	0.00262	-0.00285	-0.01275	-0.02838
		0.9184	-0.65943	0.0014	0.00264	-0.00294	-0.01285	-0.02869
		0.9216	-0.62788	0.00163	0.00247	-0.00309	-0.01279	-0.02877
		0.9248	-0.59608	0.00165	0.00245	-0.00341	-0.01286	-0.02899
		0.928	-0.56451	0.00171	0.00213	-0.00348	-0.01294	-0.02919
		0.9312	-0.54471	0.00162	0.00215	-0.00345	-0.01342	-0.02949
		0.9344	-0.53271	0.00157	0.00213	-0.00374	-0.01351	-0.02979
		0.9376	-0.50103	0.00173	0.00189	-0.00391	-0.01362	-0.0301
		0.9408	-0.46934	0.00157	0.00185	-0.00422	-0.0138	-0.03024
		0.944	-0.43766	0.00158	0.00167	-0.00437	-0.01402	-0.03064
		0.9472	-0.40611	0.00141	0.00145	-0.00436	-0.01438	-0.03068
		0.9504	-0.37441	0.00168	0.00145	-0.00449	-0.01451	-0.03103
		0.9536	-0.34273	0.00167	0.00118	-0.00459	-0.01468	-0.03114
		0.9568	-0.34224	0.00163	0.00107	-0.00485	-0.01511	-0.03159
		0.96	-0.3108	0.00152	0.0009751	-0.0049	-0.01523	-0.03192
		0.9632	-0.27936	0.00175	0.000622	-0.00519	-0.0154	-0.03227
		0.9664	-0.24756	0.00188	0.0005845	-0.00561	-0.01596	-0.03231
		0.9696	-0.21588	0.00157	0.0005235	-0.00584	-0.01609	-0.03289
		0.9728	-0.18431	0.00137	0.0002126	-0.00595	-0.01628	-0.03316
		0.976	-0.15264	0.0017	0.0001376	-0.00611	-0.01672	-0.03343
		0.9792	-0.12083	0.0015	5.32e-05	-0.00643	-0.01689	-0.03401
		0.9824	-0.08927	0.00157	0.0001095	-0.00681	-0.01725	-0.03433
		0.9856	-0.0884	0.00135	-0.0001577	-0.00716	-0.01753	-0.03462
		0.9888	-0.05733	0.00172	-0.000503	-0.00695	-0.01781	-0.03501
		0.992	-0.02578	0.00147	-0.000778	-0.00717	-0.01834	-0.03531
		0.9952	0.00591	0.00165	-0.0009483	-0.00761	-0.01847	-0.03577
		0.9984	0.03759	0.00172	-0.0009233	-0.00781	-0.01893	-0.03606

## Sheet: Fig. 2d
		Applied Voltage (V)	Intensity	Error bar	Angle (degree)	Error bar
		0	0	0	0	0
		0.5	0.0046	0.00023	0.09167	0.00458
		1	0.009	0.00045	0.17762	0.00888
		1.5	0.0136	0.00068	0.26356	0.01318
		2	0.0185	0.000925	0.36096	0.01805
		2.5	0.0244	0.00122	0.46983	0.02349
		3	0.0297	0.00149	0.5615	0.02807

## Sheet: Fig. 2f
		Applied Voltage (V)	Retardance (nm)	Standard deviation of retardance (nm)
		0	692.07	2.4896
		0.05	692.13
		0.1	692.2	2.482
		0.144	692.15
		0.2	692.19	2.4722
		0.25	691.98
		0.3	691.92	2.479
		0.35	691.63
		0.4	691.63	2.4764
		0.45	691.39
		0.5	691.32	2.4804
		0.55	691.6
		0.6	690.75	2.4853
		0.65	690.6
		0.7	690.34	2.4685
		0.75	690.19
		0.8	689.87	2.486
		0.85	689.65
		0.9	689.2	2.494
		0.95	688.92
		1	688.8	2.4957
		1.05	688.27
		1.1	687.87	2.5073
		1.15	687.26
		1.2	687.29	2.4994
		1.25	687.24
		1.3	686.61	2.5016
		1.35	685.89
		1.4	685.66	2.5293
		1.45	685.25
		1.5	684.34	2.53
		1.55	683.48
		1.6	683.48	2.5507
		1.65	682.8
		1.7	682.25	2.5391
		1.75	681.53
		1.8	681.01	2.5302
		1.85	680.11
		1.9	679.32	2.5183
		1.95	678.61
		2	677.84	2.5343
		2.05	676.57
		2.1	676.14	2.5173
		2.15	675.19
		2.2	674.31	2.5169
		2.25	673.39
		2.3	672.33	2.5261
		2.35	671.14
		2.4	670.04	2.5402
		2.45	668.9
		2.5	667.46	2.5381
		2.55	666.45
		2.6	664.87	2.5875
		2.65	665.11
		2.7	662.14	2.6817
		2.75	661
		2.8	659.44	2.867
		2.85	657.4
		2.85	660.161	2.23125
		2.9	658.162	3.26248
		2.952	649.848	6.81801
		3	651.684	2.09598
		3.0521	645.245	2.82029
		3.0999	651.712	9.97565
		3.1468	645.604	3.41404
		3.2022	637.643	5.4842
		3.2501	631.433	6.77224
		3.2991	630.369

## Sheet: Fig. 3d
			Experimental													Simulated
																S, 3.5V,	TR, 3.5V,	TL, 3.5V,	TR, 3.6V,	TL, 3.6V,
			S, 3.5V,		TR, 3.5V,		TL, 3.5V,		TR, 3.6V,		TL, 3.6V,
		decrossing angle (degree)	Intensity	Error bar	Intensity	Error bar	Intensity	Error bar	Intensity	Error bar	Intensity	Error bar			decrossing angle (degree)	Intensity	Intensity	Intensity	Intensity	Intensity
		0	0.96601	0.02294	0.56943	0.02186	0.54019	0.01306	0.31386	0.01086	0.31053	0.00974			0	1	0.54523	0.54523	0.32527	0.31635
		5	0.95952		0.49407		0.60365		0.26554		0.36374				1.8	0.99901	0.52008	0.57021	0.30749	0.33361
		10	0.93313	0.0254	0.41856	0.02347	0.66956	0.0082	0.21899	0.00962	0.42186	0.01237			3.6	0.99606	0.49484	0.59491	0.29046	0.35152
		15	0.90604		0.34695		0.72527		0.18606		0.48109				5.4	0.99114	0.46963	0.61924	0.27427	0.37002
		20	0.85316	0.02438	0.27731	0.02009	0.77706	0.00594	0.15897	0.01029	0.53928	0.0137			7.2	0.98429	0.44453	0.64309	0.25897	0.38903
		25	0.79476		0.21841		0.81791		0.14347		0.59578				9	0.97553	0.41966	0.66639	0.24461	0.40848
		30	0.72997	0.02393	0.16243	0.01358	0.84641	0.00637	0.13702	0.00823	0.65106	0.00941			10.8	0.96489	0.3951	0.68902	0.23127	0.42829
		35	0.65584		0.11812		0.86612		0.14293		0.70304				12.6	0.95241	0.37095	0.71091	0.21898	0.44838
		40	0.58186	0.02022	0.08638	0.00571	0.87557	0.00547	0.16111	0.01036	0.74461	0.01001			14.4	0.93815	0.34732	0.73196	0.20781	0.46867
		45	0.49889		0.06563		0.86956		0.18776		0.77949				16.2	0.92216	0.32428	0.7521	0.19779	0.48909
		50	0.42302	0.02374	0.05861	0.02043	0.85866	0.00444	0.22479	0.01137	0.80994	0.00629			18	0.90451	0.30194	0.77125	0.18896	0.50956
		55	0.34427		0.06267		0.83304		0.26676		0.82452				19.8	0.88526	0.28038	0.78932	0.18135	0.52998
		60	0.27095	0.04055	0.0811	0.03724	0.79598	0.00747	0.31763	0.0089	0.83211	0.00546			21.6	0.86448	0.25969	0.80626	0.17501	0.55029
		65	0.20203		0.11126		0.75118		0.37672		0.83019				23.4	0.84227	0.23995	0.82198	0.16995	0.5704
		70	0.14207	0.05708	0.15398	0.0363	0.6993	0.01089	0.43309	0.01177	0.81772	0.00932			25.2	0.81871	0.22123	0.83644	0.16619	0.59023
		75	0.09488		0.20527		0.63924		0.49892		0.79357				27	0.79389	0.20362	0.84956	0.16375	0.6097
		80	0.05942	0.08239	0.26605	0.03296	0.5755	0.01008	0.56362	0.00752	0.76666	0.00959			28.8	0.76791	0.18717	0.86131	0.16263	0.62875
		85	0.03359		0.33589		0.50545		0.622		0.72757				30.6	0.74088	0.17196	0.87163	0.16285	0.64728
		90	0.02114		0.40366	0.02784	0.44417	0.01358	0.67518	0.00706	0.6846	0.01079			32.4	0.71289	0.15804	0.88048	0.1644	0.66523
		95	0.02537		0.48194		0.37451		0.72611		0.63197				34.2	0.68406	0.14547	0.88783	0.16727	0.68253
		100	0.04116	0.07509	0.55172	0.02245	0.30911	0.0151	0.7683	0.00733	0.57533	0.01726			36	0.65451	0.1343	0.89366	0.17145	0.69911
		105	0.06969		0.62139		0.24987		0.80094		0.52171				37.8	0.62434	0.12458	0.89792	0.17693	0.71491
		110	0.11503	0.0272	0.68873	0.01125	0.19907	0.01526	0.82408	0.00527	0.46085	0.02145			39.6	0.59369	0.11633	0.90062	0.18369	0.72985
		115	0.17289		0.74531		0.1556		0.83707		0.40499				41.4	0.56267	0.1096	0.90174	0.19169	0.74389
		120	0.24336	0.0115	0.7968	0.00564	0.12402	0.0108	0.84032	0.00763	0.34767	0.01762			43.2	0.5314	0.10441	0.90127	0.20092	0.75697
		125	0.32039		0.83688		0.1007		0.83459		0.29899				45	0.5	0.10078	0.89922	0.21132	0.76903
		130	0.40477	0.01419	0.86359	0.00328	0.08852	0.00545	0.81736	0.00999	0.2558	0.01583			46.8	0.4686	0.09873	0.89559	0.22286	0.78003
		135	0.48902		0.8792		0.09418		0.789		0.22384				48.6	0.43733	0.09826	0.8904	0.23549	0.78992
		140	0.57591	0.01879	0.88395	0.00879	0.09985	0.00706	0.75633	0.01244	0.19188	0.01704			50.4	0.40631	0.09938	0.88367	0.24917	0.79868
		145	0.6628		0.87204		0.12141		0.70698		0.1723				52.2	0.37566	0.10208	0.87542	0.26384	0.80625
		150	0.73959	0.01335	0.84882	0.01438	0.15561	0.01088	0.65634	0.01327	0.16303	0.01715			54	0.34549	0.10634	0.8657	0.27944	0.81261
		155	0.81077		0.81908		0.19916		0.60418		0.16459				55.8	0.31594	0.11217	0.85453	0.29591	0.81774
		160	0.8684	0.01524	0.77454	0.0142	0.25375	0.00898	0.54058	0.01452	0.17273	0.00758			57.6	0.28711	0.11952	0.84196	0.31319	0.82162
		165	0.91411		0.72152		0.30951		0.47389		0.19459				59.4	0.25912	0.12837	0.82804	0.3312	0.82422
		170	0.94559	0.02142	0.66138	0.0167	0.3752	0.01151	0.41636	0.01045	0.22311	0.01102			61.2	0.23209	0.13869	0.81283	0.34988	0.82555
		175	0.96645		0.59546		0.4457		0.36055		0.26005				63	0.20611	0.15044	0.79638	0.36916	0.82559
		180	0.97397	0.02843	0.52561	0.0167	0.51319	0.01236	0.3033	0.00919	0.30459	0.01218			64.8	0.18129	0.16356	0.77877	0.38894	0.82435
															66.6	0.15773	0.17802	0.76005	0.40917	0.82183
															68.4	0.13552	0.19374	0.74031	0.42976	0.81804
															70.2	0.11474	0.21068	0.71962	0.45062	0.81299
															72	0.09549	0.22875	0.69806	0.47168	0.80671
															73.8	0.07784	0.2479	0.67572	0.49285	0.79921
															75.6	0.06185	0.26804	0.65268	0.51404	0.79054
															77.4	0.04759	0.28909	0.62905	0.53519	0.78072
															79.2	0.03511	0.31098	0.6049	0.55619	0.76979
															81	0.02447	0.33361	0.58034	0.57697	0.75779
															82.8	0.01571	0.35691	0.55547	0.59745	0.74478
															84.6	0.00886	0.38076	0.53037	0.61754	0.73081
															86.4	0.00394	0.40509	0.50516	0.63717	0.71592
															88.2	0.0009866	0.42979	0.47992	0.65626	0.70018
															90	2.60998e-30	0.45477	0.45477	0.67473	0.68365
															91.8	0.0009866	0.47992	0.42979	0.69251	0.66639
															93.6	0.00394	0.50516	0.40509	0.70954	0.64848
															95.4	0.00886	0.53037	0.38076	0.72573	0.62998
															97.2	0.01571	0.55547	0.35691	0.74103	0.61097
															99	0.02447	0.58034	0.33361	0.75539	0.59152
															100.8	0.03511	0.6049	0.31098	0.76873	0.57171
															102.6	0.04759	0.62905	0.28909	0.78102	0.55162
															104.4	0.06185	0.65268	0.26804	0.79219	0.53133
															106.2	0.07784	0.67572	0.2479	0.80221	0.51091
															108	0.09549	0.69806	0.22875	0.81104	0.49044
															109.8	0.11474	0.71962	0.21068	0.81865	0.47002
															111.6	0.13552	0.74031	0.19374	0.82499	0.44971
															113.4	0.15773	0.76005	0.17802	0.83005	0.4296
															115.2	0.18129	0.77877	0.16356	0.83381	0.40977
															117	0.20611	0.79638	0.15044	0.83625	0.3903
															118.8	0.23209	0.81283	0.13869	0.83737	0.37125
															120.6	0.25912	0.82804	0.12837	0.83715	0.35272
															122.4	0.28711	0.84196	0.11952	0.8356	0.33477
															124.2	0.31594	0.85453	0.11217	0.83273	0.31747
															126	0.34549	0.8657	0.10634	0.82855	0.30089
															127.8	0.37566	0.87542	0.10208	0.82307	0.28509
															129.6	0.40631	0.88367	0.09938	0.81631	0.27015
															131.4	0.43733	0.8904	0.09826	0.80831	0.25611
															133.2	0.4686	0.89559	0.09873	0.79908	0.24303
															135	0.5	0.89922	0.10078	0.78868	0.23097
															136.8	0.5314	0.90127	0.10441	0.77714	0.21997
															138.6	0.56267	0.90174	0.1096	0.76451	0.21008
															140.4	0.59369	0.90062	0.11633	0.75083	0.20132
															142.2	0.62434	0.89792	0.12458	0.73616	0.19375
															144	0.65451	0.89366	0.1343	0.72056	0.18739
															145.8	0.68406	0.88783	0.14547	0.70409	0.18226
															147.6	0.71289	0.88048	0.15804	0.68681	0.17838
															149.4	0.74088	0.87163	0.17196	0.6688	0.17578
															151.2	0.76791	0.86131	0.18717	0.65012	0.17445
															153	0.79389	0.84956	0.20362	0.63084	0.17441
															154.8	0.81871	0.83644	0.22123	0.61106	0.17565
															156.6	0.84227	0.82198	0.23995	0.59083	0.17817
															158.4	0.86448	0.80626	0.25969	0.57024	0.18196
															160.2	0.88526	0.78932	0.28038	0.54938	0.18701
															162	0.90451	0.77125	0.30194	0.52832	0.19329
															163.8	0.92216	0.7521	0.32428	0.50715	0.20079
															165.6	0.93815	0.73196	0.34732	0.48596	0.20946
															167.4	0.95241	0.71091	0.37095	0.46481	0.21928
															169.2	0.96489	0.68902	0.3951	0.44381	0.23021
															171	0.97553	0.66639	0.41966	0.42303	0.24221
															172.8	0.98429	0.64309	0.44453	0.40255	0.25522
															174.6	0.99114	0.61924	0.46963	0.38246	0.26919
															176.4	0.99606	0.59491	0.49484	0.36283	0.28408
															178.2	0.99901	0.57021	0.52008	0.34374	0.29982
															180	1	0.54523	0.54523	0.32527	0.31635

## Sheet: Fig. 3e
		position (micrometer)	Retardance (nm)
		2389.62	1444.69
		2388.48	1444.85
		2387.33	1444.24
		2386.19	1445.19
		2385.05	1445.52
		2383.91	1444.8
		2382.76	1445.41
		2381.62	1445.44
		2380.48	1445.56
		2379.34	1445.42
		2378.2	1445.46
		2377.05	1444.81
		2375.91	1444.16
		2374.77	1443.87
		2373.63	1444.44
		2372.48	1444.04
		2371.34	1444.24
		2370.2	1443.99
		2369.06	1444.83
		2367.92	1445.12
		2366.77	1444.37
		2365.63	1444.53
		2364.49	1444.36
		2363.35	1443.16
		2362.2	1443.74
		2361.06	1444.7
		2359.92	1444.96
		2358.78	1444.71
		2357.64	1444.03
		2356.49	1444.26
		2355.35	1445.36
		2354.21	1445.6
		2353.07	1445.17
		2351.92	1445.01
		2350.78	1445
		2349.64	1444.5
		2348.5	1445.02
		2347.35	1445.61
		2346.21	1445.65
		2345.07	1445.56
		2343.93	1444.58
		2342.79	1445.03
		2341.64	1444.47
		2340.5	1445.28
		2339.36	1445.63
		2338.22	1445.5
		2337.07	1445.66
		2335.93	1445.84
		2334.79	1445.46
		2333.65	1445.42
		2332.51	1446.4
		2331.36	1445.66
		2330.22	1445.98
		2329.08	1447.15
		2327.94	1447.46
		2326.79	1447.74
		2325.65	1448.32
		2324.51	1447.37
		2323.37	1448.61
		2322.22	1448.75
		2321.08	1448.9
		2319.94	1449.54
		2318.8	1448.99
		2317.66	1449.2
		2316.51	1448.56
		2315.37	1449.25
		2314.23	1448.88
		2313.09	1449.25
		2311.94	1449.5
		2310.8	1449.64
		2309.66	1450.35
		2308.52	1450.48
		2307.38	1450.96
		2306.23	1450.06
		2305.09	1451.01
		2303.95	1450.76
		2302.81	1451.95
		2301.66	1451.33
		2300.52	1451.26
		2299.38	1451.78
		2298.24	1452.16
		2297.1	1452.63
		2295.95	1452.18
		2294.81	1452.5
		2293.67	1452.98
		2292.53	1453.47
		2291.38	1453.85
		2290.24	1453.49
		2289.1	1453.31
		2287.96	1453.04
		2286.81	1452.81
		2285.67	1453.72
		2284.53	1453.61
		2283.39	1453.09
		2282.25	1453.14
		2281.1	1453.59
		2279.96	1453.47
		2278.82	1453.19
		2277.68	1453.81
		2276.53	1453.09
		2275.39	1453.07
		2274.25	1452.72
		2273.11	1452.73
		2271.97	1451.88
		2270.82	1452.96
		2269.68	1451.91
		2268.54	1452.56
		2267.4	1452.97
		2266.25	1452.76
		2265.11	1452.1
		2263.97	1452.25
		2262.83	1452.42
		2261.68	1451.38
		2260.54	1451.43
		2259.4	1451.6
		2258.26	1451.25
		2257.12	1452.61
		2255.97	1452.08
		2254.83	1452.09
		2253.69	1452.38
		2252.55	1452.82
		2251.4	1453.64
		2250.26	1453.7
		2249.12	1454.01
		2247.98	1454.54
		2246.84	1456.07
		2245.69	1456.09
		2244.55	1457.5
		2243.41	1458.29
		2242.27	1458.25
		2241.12	1459.26
		2239.98	1459.43
		2238.84	1460.43
		2237.7	1461.86
		2236.55	1462.26
		2235.41	1463.58
		2234.27	1464.63
		2233.13	1465.17
		2231.99	1467.07
		2230.84	1467.61
		2229.7	1467.92
		2228.56	1469.54
		2227.42	1470.22
		2226.27	1471.37
		2225.13	1472.89
		2223.99	1474.08
		2222.85	1475.41
		2221.71	1476.88
		2220.56	1477.53
		2219.42	1478.66
		2218.28	1479.47
		2217.14	1480.75
		2215.99	1482.19
		2214.85	1483.58
		2213.71	1485.06
		2212.57	1486.47
		2211.43	1488.36
		2210.28	1488.54
		2209.14	1489.23
		2208	1491.23
		2206.86	1492.18
		2205.71	1492.86
		2204.57	1493.75
		2203.43	1495.24
		2202.29	1496.53
		2201.14	1497.2
		2200	1498.6
		2198.86	1499.9
		2197.72	1500.5
		2196.58	1501.49
		2195.43	1502.36
		2194.29	1502.64
		2193.15	1504.49
		2192.01	1504.59
		2190.86	1505.81
		2189.72	1506.67
		2188.58	1507.65
		2187.44	1507.95
		2186.3	1509.28
		2185.15	1509.83
		2184.01	1510.58
		2182.87	1511.42
		2181.73	1512.88
		2180.58	1513.85
		2179.44	1514.56
		2178.3	1515.04
		2177.16	1515.86
		2176.01	1516.5
		2174.87	1518.3
		2173.73	1518.74
		2172.59	1520.33
		2171.45	1521.39
		2170.3	1523.07
		2169.16	1524.22
		2168.02	1525.47
		2166.88	1526.42
		2165.73	1527.23
		2164.59	1528.17
		2163.45	1529.1
		2162.31	1530.63
		2161.17	1531.77
		2160.02	1533.59
		2158.88	1534.3
		2157.74	1535.18
		2156.6	1536.11
		2155.45	1537.5
		2154.31	1538.92
		2153.17	1540.02
		2152.03	1541.58
		2150.89	1542.57
		2149.74	1544.17
		2148.6	1545
		2147.46	1546.97
		2146.32	1548.87
		2145.17	1550.63
		2144.03	1552.27
		2142.89	1554.23
		2141.75	1556.3
		2140.6	1557.91
		2139.46	1560.12
		2138.32	1562.11
		2137.18	1563.92
		2136.04	1566.1
		2134.89	1568.62
		2133.75	1570.98
		2132.61	1573.49
		2131.47	1576.17
		2130.32	1578.34
		2129.18	1580.87
		2128.04	1582.97
		2126.9	1584.87
		2125.76	1586.39
		2124.61	1588.71
		2123.47	1592.17
		2122.33	1594.95
		2121.19	1598.55
		2120.04	1602.29
		2118.9	1606.5
		2117.76	1609.53
		2116.62	1612.25
		2115.47	1614.67
		2114.33	1617.15
		2113.19	1619.43
		2112.05	1621.77
		2110.91	1622.48
		2109.76	1623.6
		2108.62	1623.48
		2107.48	1622.49
		2106.34	1621.17
		2105.19	1620.24
		2104.05	1618.44
		2102.91	1616.22
		2101.77	1613.88
		2100.63	1611.6
		2099.48	1609.44
		2098.34	1605.77
		2097.2	1602.99
		2096.06	1600.84
		2094.91	1597.53
		2093.77	1595.09
		2092.63	1592.23
		2091.49	1590.51
		2090.35	1587.31
		2089.2	1584.58
		2088.06	1582.38
		2086.92	1579.9
		2085.78	1577.72
		2084.63	1575.01
		2083.49	1572.25
		2082.35	1569.63
		2081.21	1566.78
		2080.06	1564.34
		2078.92	1562.53
		2077.78	1560.26
		2076.64	1558.12
		2075.5	1555.84
		2074.35	1553.99
		2073.21	1551.86
		2072.07	1549.16
		2070.93	1548.13
		2069.78	1546.39
		2068.64	1544.89
		2067.5	1543.22
		2066.36	1541.07
		2065.22	1539.11
		2064.07	1537.33
		2062.93	1535.85
		2061.79	1534.54
		2060.65	1532.65
		2059.5	1530.07
		2058.36	1529.14
		2057.22	1527.41
		2056.08	1524.93
		2054.93	1523.51
		2053.79	1521.88
		2052.65	1520.45
		2051.51	1518.18
		2050.37	1516.14
		2049.22	1514.13
		2048.08	1512.06
		2046.94	1510.4
		2045.8	1508.85
		2044.65	1506.48
		2043.51	1504.39
		2042.37	1502.45
		2041.23	1501.21
		2040.09	1500.09
		2038.94	1498.31
		2037.8	1496.2
		2036.66	1494.94
		2035.52	1493.68
		2034.37	1492.2
		2033.23	1491.52
		2032.09	1490.74
		2030.95	1489.48
		2029.81	1489.34
		2028.66	1488
		2027.52	1487.16
		2026.38	1485.64
		2025.24	1485.11
		2024.09	1484.58
		2022.95	1483.9
		2021.81	1482.76
		2020.67	1481.93
		2019.52	1481.36
		2018.38	1480.97
		2017.24	1480.09
		2016.1	1479.02
		2014.96	1478.33
		2013.81	1478.79
		2012.67	1478.24
		2011.53	1478.21
		2010.39	1479.16
		2009.24	1478.75
		2008.1	1478.82
		2006.96	1479.1
		2005.82	1479.43
		2004.68	1479.67
		2003.53	1479.67
		2002.39	1479.78
		2001.25	1481.42
		2000.11	1482.78
		1998.96	1483.61
		1997.82	1484.39
		1996.68	1485.3
		1995.54	1487.9
		1994.39	1491.29
		1993.25	1494.08
		1992.11	1494.13
		1990.97	1495.41
		1989.83	1496.06
		1988.68	1495.39
		1987.54	1491.19
		1986.4	1487.04
		1985.26	1486.52
		1984.11	1483.21
		1982.97	1481.57
		1981.83	1475.42
		1980.69	1469.97
		1979.55	1467.57
		1978.4	1468.59
		1977.26	1471.45
		1976.12	1474.28
		1974.98	1476.39
		1973.83	1478.88
		1972.69	1478.67
		1971.55	1476.84
		1970.41	1472.25
		1969.26	1467.85
		1968.12	1464.39
		1966.98	1460.56
		1965.84	1457.45
		1964.7	1456.06
		1963.55	1456.3
		1962.41	1456.06
		1961.27	1455.66
		1960.13	1455.36
		1958.98	1454.6
		1957.84	1454.45
		1956.7	1453.59
		1955.56	1453.13
		1954.42	1452.97
		1953.27	1452.43
		1952.13	1452.16
		1950.99	1451.59
		1949.85	1450.75
		1948.7	1449.67
		1947.56	1449.66
		1946.42	1449.74
		1945.28	1449.72
		1944.14	1450.08
		1942.99	1449.91
		1941.85	1449.48
		1940.71	1449.61
		1939.57	1449.28
		1938.42	1449.49
		1937.28	1449.88
		1936.14	1449.49
		1935	1449.66
		1933.85	1450.04
		1932.71	1449.21
		1931.57	1449.51
		1930.43	1449.77
		1929.29	1449.26
		1928.14	1449.21
		1927	1449.01
		1925.86	1448.61
		1924.72	1449.12
		1923.57	1448.96
		1922.43	1448.37
		1921.29	1448.41
		1920.15	1447.76
		1919.01	1447.55
		1917.86	1447.5
		1916.72	1446.95
		1915.58	1446.63
		1914.44	1447
		1913.29	1447.44
		1912.15	1447.22
		1911.01	1446.72
		1909.87	1446.49
		1908.72	1446.17
		1907.58	1446.15
		1906.44	1446.23
		1905.3	1446.26
		1904.16	1446.6
		1903.01	1446.27
		1901.87	1445.58
		1900.73	1445.56
		1899.59	1445.43
		1898.44	1445.46
		1897.3	1445.01
		1896.16	1444.96
		1895.02	1444.97
		1893.88	1445.15
		1892.73	1444.8
		1891.59	1444.66
		1890.45	1445.23
		1889.31	1444.96
		1888.16	1445.82
		1887.02	1445.4
		1885.88	1445.61
		1884.74	1445.01
		1883.6	1445.01
		1882.45	1445.12
		1881.31	1445.4
		1880.17	1446.11
		1879.03	1446.01
		1877.88	1446.03
		1876.74	1446.08
		1875.6	1445.87
		1874.46	1446.17
		1873.31	1446.25
		1872.17	1446.44
		1871.03	1446.51
		1869.89	1446.73
		1868.75	1447.2
		1867.6	1447.37
		1866.46	1447.33
		1865.32	1447.7
		1864.18	1447.72
		1863.03	1447.14
		1861.89	1446.99
		1860.75	1446.87
		1859.61	1446.01
		1858.47	1445.45
		1857.32	1445.55
		1856.18	1444.99
		1855.04	1444.96
		1853.9	1445.37
		1852.75	1445.06
		1851.61	1445.15
		1850.47	1445.81
		1849.33	1445.71
		1848.18	1444.45
		1847.04	1444.73
		1845.9	1444.78
		1844.76	1444.73
		1843.62	1445.16
		1842.47	1444.96
		1841.33	1444.78
		1840.19	1445.49
		1839.05	1445.65
		1837.9	1446.34
		1836.76	1445.41
		1835.62	1445.35
		1834.48	1445.5
		1833.34	1445.24
		1832.19	1445.13
		1831.05	1444.47
		1829.91	1444.64
		1828.77	1443.73
		1827.62	1444.24
		1826.48	1444.91
		1825.34	1444.42
		1824.2	1444.46
		1823.06	1445.3
		1821.91	1445.15
		1820.77	1445.18
		1819.63	1445.07
		1818.49	1444.97
		1817.34	1445.41
		1816.2	1445.42
		1815.06	1444.63
		1813.92	1445.07
		1812.77	1445.41
		1811.63	1445.41
		1810.49	1445.86
		1809.35	1445.47
		1808.21	1445.44
		1807.06	1445.88
		1805.92	1446.34
		1804.78	1445.81
		1803.64	1445.73
		1802.49	1446.05
		1801.35	1446.87
		1800.21	1446.66
		1799.07	1446.99
		1797.93	1447.04
		1796.78	1446.57
		1795.64	1446.66
		1794.5	1446.67
		1793.36	1446.88
		1792.21	1446.75
		1791.07	1446.4
		1789.93	1446.03
		1788.79	1446.5
		1787.64	1446.23
		1786.5	1446.09
		1785.36	1446.28
		1784.22	1446.54
		1783.08	1446.39
		1781.93	1446.26
		1780.79	1446.49
		1779.65	1446.72
		1778.51	1446.23
		1777.36	1446.36
		1776.22	1446.54
		1775.08	1446.44
		1773.94	1446.39
		1772.8	1446.32
		1771.65	1445.95
		1770.51	1446.7
		1769.37	1447.41
		1768.23	1446.25
		1767.08	1446.36
		1765.94	1446.69
		1764.8	1446.61
		1763.66	1446.58
		1762.51	1447.4
		1761.37	1446.64
		1760.23	1446.81
		1759.09	1446.43
		1757.95	1446.65
		1756.8	1446.04
		1755.66	1445.98
		1754.52	1445.99
		1753.38	1445.89
		1752.23	1445.43
		1751.09	1445.34
		1749.95	1445.18
		1748.81	1445.26
		1747.67	1445.88
		1746.52	1445.23
		1745.38	1444.77
		1744.24	1444.53
		1743.1	1444.26
		1741.95	1444.72
		1740.81	1444.42
		1739.67	1444.43
		1738.53	1444.19
		1737.39	1444.21
		1736.24	1443.79
		1735.1	1444.29
		1733.96	1444.24
		1732.82	1443.99
		1731.67	1443.78
		1730.53	1443.89
		1729.39	1444.15
		1728.25	1444.56
		1727.1	1444.73
		1725.96	1444.25
		1724.82	1444.54
		1723.68	1444.04
		1722.54	1444.23
		1721.39	1444.44
		1720.25	1444.28
		1719.11	1444.12
		1717.97	1444.7
		1716.82	1445.27
		1715.68	1445.57
		1714.54	1445.54
		1713.4	1445.79
		1712.26	1445.81
		1711.11	1445.38
		1709.97	1445.51
		1708.83	1446.3
		1707.69	1446.53
		1706.54	1445.81
		1705.4	1446.43
		1704.26	1446.61
		1703.12	1447.09
		1701.97	1447.38
		1700.83	1447.92
		1699.69	1447.94
		1698.55	1448.23
		1697.41	1449.12
		1696.26	1448.95
		1695.12	1449.11
		1693.98	1449.66
		1692.84	1449.33
		1691.69	1449.99
		1690.55	1450.76
		1689.41	1450.77
		1688.27	1450.96
		1687.13	1451.24
		1685.98	1450.93
		1684.84	1450.55
		1683.7	1450.38
		1682.56	1450.77
		1681.41	1450.89
		1680.27	1451.01
		1679.13	1451.14
		1677.99	1451.65
		1676.85	1452.41
		1675.7	1452.89
		1674.56	1452.55
		1673.42	1452.54
		1672.28	1452.37
		1671.13	1452.38
		1669.99	1451.99
		1668.85	1451.71
		1667.71	1452.1
		1666.56	1452.4
		1665.42	1453.03
		1664.28	1452.96
		1663.14	1453.16
		1662	1453.23
		1660.85	1453.12
		1659.71	1453.23
		1658.57	1453.13
		1657.43	1453.12
		1656.28	1452.62
		1655.14	1453.19
		1654	1453.54
		1652.86	1453.26
		1651.72	1453.4
		1650.57	1453.44
		1649.43	1452.79
		1648.29	1453.61
		1647.15	1453.68
		1646	1453.57
		1644.86	1453.47
		1643.72	1453.16
		1642.58	1453.09
		1641.43	1453.5
		1640.29	1453.5
		1639.15	1453.67
		1638.01	1454.12
		1636.87	1454.37
		1635.72	1454.66
		1634.58	1454.51
		1633.44	1454.76
		1632.3	1455.23
		1631.15	1455.93
		1630.01	1456.41
		1628.87	1458.06
		1627.73	1459.29
		1626.59	1459.2
		1625.44	1460.04
		1624.3	1460.94
		1623.16	1461.57
		1622.02	1461.85
		1620.87	1462.95
		1619.73	1464.28
		1618.59	1465.03
		1617.45	1465.87
		1616.31	1466.03
		1615.16	1466.84
		1614.02	1467.64
		1612.88	1467.41
		1611.74	1468.82
		1610.59	1469.19
		1609.45	1470.36
		1608.31	1470.67
		1607.17	1471.28
		1606.02	1471.9
		1604.88	1472.36
		1603.74	1473.45
		1602.6	1473.54
		1601.46	1473.78
		1600.31	1474.8
		1599.17	1474.88
		1598.03	1475.07
		1596.89	1476.02
		1595.74	1476.59
		1594.6	1477.14
		1593.46	1477.53
		1592.32	1478.08
		1591.18	1478.46
		1590.03	1478.85
		1588.89	1479.76
		1587.75	1480.01
		1586.61	1480.8
		1585.46	1481.67
		1584.32	1481.45
		1583.18	1482.04
		1582.04	1482.55
		1580.89	1482.9
		1579.75	1482.42
		1578.61	1482.5
		1577.47	1482.8
		1576.33	1483.21
		1575.18	1483.43
		1574.04	1484.08
		1572.9	1484.78
		1571.76	1485.22
		1570.61	1485.93
		1569.47	1486.14
		1568.33	1486.17
		1567.19	1486.43
		1566.05	1487.29
		1564.9	1488.5
		1563.76	1489.02
		1562.62	1490.16
		1561.48	1490.83
		1560.33	1491.77
		1559.19	1491.9
		1558.05	1491.72
		1556.91	1492.39
		1555.76	1492.47
		1554.62	1493.26
		1553.48	1493.44
		1552.34	1493.15
		1551.2	1493.27
		1550.05	1493.44
		1548.91	1493.45
		1547.77	1494.02
		1546.63	1493.91
		1545.48	1493.41
		1544.34	1493.36
		1543.2	1493.76
		1542.06	1493.66
		1540.92	1493.48
		1539.77	1494.08
		1538.63	1493.38
		1537.49	1493.75
		1536.35	1493.52
		1535.2	1493.59
		1534.06	1493.68
		1532.92	1493.44
		1531.78	1493.53
		1530.64	1493.26
		1529.49	1493.68
		1528.35	1493.54
		1527.21	1494.35
		1526.07	1494.08
		1524.92	1494.4
		1523.78	1494.45
		1522.64	1494.61
		1521.5	1494.62
		1520.35	1494.85
		1519.21	1494.71
		1518.07	1495.05
		1516.93	1496.18
		1515.79	1497.01
		1514.64	1497.14
		1513.5	1497.54
		1512.36	1498.49
		1511.22	1499.07
		1510.07	1500
		1508.93	1501.05
		1507.79	1501.54
		1506.65	1502.45
		1505.51	1503.57
		1504.36	1505.34
		1503.22	1507.24
		1502.08	1509.03
		1500.94	1510.85
		1499.79	1512.23
		1498.65	1514.22
		1497.51	1515.92
		1496.37	1517.34
		1495.22	1518.54
		1494.08	1521.47
		1492.94	1523.48
		1491.8	1525.41
		1490.66	1527.54
		1489.51	1529.3
		1488.37	1531.83
		1487.23	1534.01
		1486.09	1535.61
		1484.94	1538.33
		1483.8	1540.07
		1482.66	1541.55
		1481.52	1543.8
		1480.38	1545.83
		1479.23	1547.45
		1478.09	1549.74
		1476.95	1552.5
		1475.81	1553.89
		1474.66	1555.99
		1473.52	1557.31
		1472.38	1560.07
		1471.24	1561.6
		1470.1	1564.08
		1468.95	1566.78
		1467.81	1568.68
		1466.67	1571.31
		1465.53	1573.06
		1464.38	1575.57
		1463.24	1577.41
		1462.1	1579.17
		1460.96	1582.14
		1459.81	1583.73
		1458.67	1585.56
		1457.53	1587.43
		1456.39	1589.32
		1455.25	1590.67
		1454.1	1591.89
		1452.96	1592.85
		1451.82	1593.57
		1450.68	1593.91
		1449.53	1595.32
		1448.39	1595.58
		1447.25	1596.03
		1446.11	1595.46
		1444.97	1594.93
		1443.82	1593.03
		1442.68	1591.12
		1441.54	1588.33
		1440.4	1585.64
		1439.25	1584.39
		1438.11	1583.28
		1436.97	1580.65
		1435.83	1578.9
		1434.68	1575.64
		1433.54	1573.22
		1432.4	1569.95
		1431.26	1567.73
		1430.12	1565.36
		1428.97	1563.34
		1427.83	1561.1
		1426.69	1559.06
		1425.55	1557.16
		1424.4	1555.36
		1423.26	1553.81
		1422.12	1551.13
		1420.98	1549.81
		1419.84	1547.4
		1418.69	1545.69
		1417.55	1543.85
		1416.41	1541.86
		1415.27	1539.63
		1414.12	1537.76
		1412.98	1536.05
		1411.84	1534.52
		1410.7	1532.97
		1409.56	1531.01
		1408.41	1529.29
		1407.27	1527.67
		1406.13	1526.26
		1404.99	1524.37
		1403.84	1522.56
		1402.7	1521.27
		1401.56	1519.05
		1400.42	1517.69
		1399.27	1516.77
		1398.13	1515.1
		1396.99	1513.5
		1395.85	1512.28
		1394.71	1511.16
		1393.56	1510.23
		1392.42	1508.83
		1391.28	1508.4
		1390.14	1506.84
		1388.99	1505.11
		1387.85	1504.18
		1386.71	1502.46
		1385.57	1501.03
		1384.43	1500.31
		1383.28	1498.72
		1382.14	1497.21
		1381	1496.05
		1379.86	1495.39
		1378.71	1494.65
		1377.57	1493.18
		1376.43	1492.29
		1375.29	1491.06
		1374.14	1489.56
		1373	1488.19
		1371.86	1487.44
		1370.72	1486.3
		1369.58	1485.01
		1368.43	1484.47
		1367.29	1483.53
		1366.15	1482.79
		1365.01	1481.43
		1363.86	1480.99
		1362.72	1480.89
		1361.58	1480.5
		1360.44	1479.11
		1359.3	1478.27
		1358.15	1477.79
		1357.01	1477.25
		1355.87	1476.15
		1354.73	1475.49
		1353.58	1474.64
		1352.44	1475.04
		1351.3	1474.82
		1350.16	1474.73
		1349.02	1474.56
		1347.87	1474.51
		1346.73	1473.1
		1345.59	1472.1
		1344.45	1471.67
		1343.3	1471.61
		1342.16	1471.71
		1341.02	1471.97
		1339.88	1472.01
		1338.73	1472.75
		1337.59	1472.82
		1336.45	1473.37
		1335.31	1473.64
		1334.17	1473.54
		1333.02	1473.69
		1331.88	1473.31
		1330.74	1473.29
		1329.6	1473.13
		1328.45	1471.97
		1327.31	1471.47
		1326.17	1470.11
		1325.03	1469.55
		1323.89	1468.62
		1322.74	1468.95
		1321.6	1467.65
		1320.46	1466.94
		1319.32	1466.7
		1318.17	1466.12
		1317.03	1465.85
		1315.89	1465.68
		1314.75	1466.15
		1313.6	1465.99
		1312.46	1466.67
		1311.32	1467.13
		1310.18	1466.24
		1309.04	1465.85
		1307.89	1465.36
		1306.75	1463.86
		1305.61	1463.35
		1304.47	1462.72
		1303.32	1462.32
		1302.18	1461.18
		1301.04	1460.65
		1299.9	1460.29
		1298.76	1459.37
		1297.61	1457.8
		1296.47	1457.22
		1295.33	1457.54
		1294.19	1456.68
		1293.04	1456.53
		1291.9	1456.26
		1290.76	1455.2
		1289.62	1454.69
		1288.47	1454.05
		1287.33	1453.88
		1286.19	1454.19
		1285.05	1453.22
		1283.91	1452.83
		1282.76	1453.02
		1281.62	1452.69
		1280.48	1453.26
		1279.34	1452.48
		1278.19	1452.16
		1277.05	1452.2
		1275.91	1451.57
		1274.77	1451.57
		1273.63	1451.29
		1272.48	1450.99
		1271.34	1450.6
		1270.2	1450.01
		1269.06	1450.12
		1267.91	1450.34
		1266.77	1450.62
		1265.63	1450.24
		1264.49	1450.07
		1263.35	1450
		1262.2	1449.93
		1261.06	1449.74
		1259.92	1449.19
		1258.78	1448.98
		1257.63	1448.92
		1256.49	1449.39
		1255.35	1449.58
		1254.21	1448.9
		1253.06	1448.49
		1251.92	1447.79
		1250.78	1448.64
		1249.64	1448.2
		1248.5	1448.52
		1247.35	1448.08
		1246.21	1447.69
		1245.07	1448.03
		1243.93	1447.81
		1242.78	1448.01
		1241.64	1448.25
		1240.5	1448.27
		1239.36	1448.02
		1238.22	1447.78
		1237.07	1448.19
		1235.93	1448.88
		1234.79	1448.81
		1233.65	1448.07
		1232.5	1448.15
		1231.36	1447.71
		1230.22	1448.05
		1229.08	1448.05
		1227.93	1447.81
		1226.79	1447.84
		1225.65	1448.21
		1224.51	1447.43
		1223.37	1447.82
		1222.22	1447.84
		1221.08	1447.45
		1219.94	1447.74
		1218.8	1447.79
		1217.65	1447.21
		1216.51	1447.51
		1215.37	1447.53
		1214.23	1447.92
		1213.09	1447.85
		1211.94	1447.59
		1210.8	1447.21
		1209.66	1447.06
		1208.52	1447.4
		1207.37	1447.31
		1206.23	1447.24
		1205.09	1447.12
		1203.95	1447.77
		1202.81	1448.24
		1201.66	1447.83
		1200.52	1447.76
		1199.38	1448.13
		1198.24	1447.67
		1197.09	1448.36
		1195.95	1447.96
		1194.81	1447.64
		1193.67	1447.65
		1192.52	1447.62
		1191.38	1447.56
		1190.24	1447.76
		1189.1	1447.39
		1187.96	1446.9
		1186.81	1447.04
		1185.67	1447.17
		1184.53	1447.32
		1183.39	1446.97
		1182.24	1447.37
		1181.1	1447.21
		1179.96	1447.74
		1178.82	1448.03
		1177.68	1448.32
		1176.53	1448.03
		1175.39	1448.68
		1174.25	1448.5
		1173.11	1447.71
		1171.96	1448.48
		1170.82	1447.63
		1169.68	1447.77
		1168.54	1448.1
		1167.39	1448.08
		1166.25	1447.62
		1165.11	1448
		1163.97	1447.6
		1162.83	1446.73
		1161.68	1447.02
		1160.54	1447.18
		1159.4	1447.42
		1158.26	1447.33
		1157.11	1447.2
		1155.97	1447.09
		1154.83	1447.04
		1153.69	1447.3
		1152.55	1447.05
		1151.4	1446.72
		1150.26	1446.67
		1149.12	1446.46
		1147.98	1446.73
		1146.83	1446.72
		1145.69	1446.75
		1144.55	1446.9
		1143.41	1446.38
		1142.27	1446.47
		1141.12	1446.51
		1139.98	1446.55
		1138.84	1446.54
		1137.7	1446.68
		1136.55	1446.81
		1135.41	1446.87
		1134.27	1447.12
		1133.13	1446.83
		1131.98	1446.57
		1130.84	1446.73
		1129.7	1446.46
		1128.56	1446.6
		1127.42	1446.55
		1126.27	1446.25
		1125.13	1446.26
		1123.99	1446.35
		1122.85	1446.56
		1121.7	1446.21
		1120.56	1446.54
		1119.42	1446.5
		1118.28	1446.77
		1117.14	1446.67
		1115.99	1446.35
		1114.85	1446.59
		1113.71	1446.8
		1112.57	1446.69
		1111.42	1447.18
		1110.28	1447.02
		1109.14	1447.07
		1108	1446.41
		1106.85	1446.44
		1105.71	1447.54
		1104.57	1447.43
		1103.43	1446.69
		1102.29	1446.65
		1101.14	1447.09
		1100	1447.04
		1098.86	1447.16
		1097.72	1446.75
		1096.57	1446.9
		1095.43	1446.84
		1094.29	1447.24
		1093.15	1446.55
		1092.01	1446.61
		1090.86	1446.58
		1089.72	1446.53
		1088.58	1446.73
		1087.44	1447.13
		1086.29	1447.05
		1085.15	1447.62
		1084.01	1447.78
		1082.87	1448
		1081.72	1447.86
		1080.58	1448.15
		1079.44	1448.21
		1078.3	1448.7
		1077.16	1448.38
		1076.01	1448.1
		1074.87	1449.16
		1073.73	1449.6
		1072.59	1449.91
		1071.44	1449.74
		1070.3	1449.66
		1069.16	1449.69
		1068.02	1449.52
		1066.88	1449.29
		1065.73	1448.79
		1064.59	1448.89
		1063.45	1449.12
		1062.31	1449.33
		1061.16	1449.77
		1060.02	1449.88
		1058.88	1449.75
		1057.74	1449.61
		1056.6	1449.55
		1055.45	1449.56
		1054.31	1449.64
		1053.17	1449.37
		1052.03	1448.81
		1050.88	1448.98
		1049.74	1448.85
		1048.6	1448.75
		1047.46	1448.38
		1046.31	1448.03
		1045.17	1448.03
		1044.03	1447.69
		1042.89	1447.64
		1041.75	1447.23
		1040.6	1446.96
		1039.46	1447.26
		1038.32	1447.09
		1037.18	1447.21
		1036.03	1447.32
		1034.89	1447.49
		1033.75	1447.34
		1032.61	1447.5
		1031.47	1447.32
		1030.32	1447.68
		1029.18	1447.3
		1028.04	1447.36
		1026.9	1447.15
		1025.75	1447.18
		1024.61	1447.36
		1023.47	1447.19
		1022.33	1446.98
		1021.18	1446.73
		1020.04	1446.94
		1018.9	1446.54
		1017.76	1446.67
		1016.62	1446.85
		1015.47	1447.2
		1014.33	1447.06
		1013.19	1447.03
		1012.05	1447.54
		1010.9	1447.56
		1009.76	1447.5
		1008.62	1447.74
		1007.48	1448.03
		1006.34	1448.02
		1005.19	1448.41
		1004.05	1448.19
		1002.91	1447.84
		1001.77	1448.35
		1000.62	1448.77
		999.482	1448.79
		998.34	1448.74
		997.197	1448.89
		996.055	1449.72
		994.913	1449.7
		993.771	1449.54
		992.628	1449.8
		991.486	1449.99
		990.344	1450.2
		989.202	1450.3
		988.059	1451.2
		986.917	1451.69
		985.775	1451.82
		984.632	1452.23
		983.49	1452.79
		982.348	1453.55
		981.206	1453.83
		980.063	1454.95
		978.921	1455.36
		977.779	1456.43
		976.637	1456.56
		975.494	1456.88
		974.352	1457.6
		973.21	1458.52
		972.067	1460.05
		970.925	1459.96
		969.783	1460.47
		968.641	1461.14
		967.498	1461.87
		966.356	1462.18
		965.214	1462.72
		964.072	1464.73
		962.929	1464.91
		961.787	1465.86
		960.645	1467.11
		959.503	1467.01
		958.36	1468.05
		957.218	1468.1
		956.076	1469.2
		954.934	1470.92
		953.791	1471.31
		952.649	1471.98
		951.507	1473.04
		950.364	1473.63
		949.222	1474.12
		948.08	1474.63
		946.938	1475.58
		945.795	1476.41
		944.653	1476.28
		943.511	1476.55
		942.369	1477.28
		941.226	1477.3
		940.084	1477.16
		938.942	1477.11
		937.8	1477.05
		936.657	1477.74
		935.515	1477.82
		934.373	1477.34
		933.231	1477.1
		932.088	1477.08
		930.946	1477.82
		929.804	1477.35
		928.661	1476.28
		927.519	1476.68
		926.377	1476.24
		925.235	1475.7
		924.092	1475.69
		922.95	1475.6
		921.808	1475.47
		920.666	1475.6
		919.523	1476.33
		918.381	1474.91
		917.239	1474.27
		916.096	1474.95
		914.954	1474.77
		913.812	1474.6
		912.67	1475.23
		911.527	1475.36
		910.385	1474.99
		909.243	1475.36
		908.101	1475.55
		906.958	1475.15
		905.816	1476.09
		904.674	1477.37
		903.532	1477.11
		902.389	1476.76
		901.247	1477.81
		900.105	1478.48
		898.963	1479.29
		897.82	1479.61
		896.678	1479.98
		895.536	1480.81
		894.394	1481.34
		893.251	1482.26
		892.109	1483.1
		890.967	1483.99
		889.824	1485.37
		888.682	1485.67
		887.54	1486.5
		886.398	1487.12
		885.255	1488.14
		884.113	1489.68
		882.971	1490.95
		881.829	1491.45
		880.686	1492.05
		879.544	1492.98
		878.402	1494.07
		877.26	1494.91
		876.117	1495.76
		874.975	1496.49
		873.833	1497.66
		872.69	1498.86
		871.548	1499.24
		870.406	1500.66
		869.264	1502.2
		868.121	1502.95
		866.979	1504.26
		865.837	1505.65
		864.695	1507.3
		863.552	1508.01
		862.41	1509.29
		861.268	1511.08
		860.125	1512.3
		858.983	1513.56
		857.841	1514.38
		856.699	1515.72
		855.556	1517.11
		854.414	1519.08
		853.272	1520.42
		852.13	1521.93
		850.987	1523.84
		849.845	1525.75
		848.703	1526.67
		847.561	1528.75
		846.418	1529.98
		845.276	1531.31
		844.134	1532.63
		842.992	1534.35
		841.849	1535.58
		840.707	1537.66
		839.565	1538.31
		838.423	1539.64
		837.28	1541.16
		836.138	1543.3
		834.996	1544.67
		833.853	1545.5
		832.711	1547.09
		831.569	1548.7
		830.427	1549.84
		829.284	1551.3
		828.142	1553.37
		827	1555.52
		825.858	1557.55
		824.715	1559.16
		823.573	1561.73
		822.431	1563.7
		821.288	1566.3
		820.146	1567.94
		819.004	1570.82
		817.862	1573.47
		816.719	1576.32
		815.577	1578.89
		814.435	1581.42
		813.293	1584.49
		812.15	1586.97
		811.008	1589.65
		809.866	1592.27
		808.724	1595.94
		807.581	1599.5
		806.439	1603.03
		805.297	1606.17
		804.155	1608.84
		803.012	1610.93
		801.87	1613.03
		800.728	1614.61
		799.585	1616.43
		798.443	1617.51
		797.301	1618.05
		796.159	1618.56
		795.016	1618.44
		793.874	1617.78
		792.732	1616.82
		791.59	1614.15
		790.447	1611.77
		789.305	1609.91
		788.163	1607.49
		787.021	1604.01
		785.878	1601.12
		784.736	1598.29
		783.594	1594.95
		782.452	1591.6
		781.309	1589.15
		780.167	1585.55
		779.025	1583.49
		777.882	1580.65
		776.74	1577.22
		775.598	1574.87
		774.456	1571.7
		773.313	1568.68
		772.171	1566.11
		771.029	1563.78
		769.887	1560.99
		768.744	1557.86
		767.602	1555.05
		766.46	1552.44
		765.317	1549.08
		764.175	1546.83
		763.033	1544.48
		761.891	1542.03
		760.748	1539.76
		759.606	1537.06
		758.464	1534.62
		757.322	1532.37
		756.179	1529.94
		755.037	1528.35
		753.895	1526.92
		752.753	1524.77
		751.61	1523.51
		750.468	1521.78
		749.326	1519.93
		748.184	1517.79
		747.041	1516.83
		745.899	1514.97
		744.757	1512.99
		743.615	1510.96
		742.472	1509.22
		741.33	1507.18
		740.188	1506.29
		739.045	1504.78
		737.903	1503.26
		736.761	1502.13
		735.619	1501.25
		734.476	1500.7
		733.334	1500.19
		732.192	1498.76
		731.05	1497.62
		729.907	1495.81
		728.765	1495.39
		727.623	1495.08
		726.481	1494.1
		725.338	1493.3
		724.196	1492.66
		723.054	1492.68
		721.911	1491.7
		720.769	1491.59
		719.627	1490.33
		718.485	1489.38
		717.342	1488.8
		716.2	1489.04
		715.058	1488.98
		713.916	1488.7
		712.773	1488.7
		711.631	1487.72
		710.489	1487.47
		709.347	1487.46
		708.204	1487.14
		707.062	1486.34
		705.92	1486.29
		704.777	1487.43
		703.635	1487.27
		702.493	1485.79
		701.351	1484.74
		700.208	1483.89
		699.066	1484.35
		697.924	1483.6
		696.782	1482.68
		695.639	1482.84
		694.497	1483.38
		693.355	1483.18
		692.213	1482.25
		691.07	1481.84
		689.928	1480.64
		688.786	1479.68
		687.644	1478.77
		686.501	1479.37
		685.359	1479.15
		684.217	1478.76
		683.074	1478.5
		681.932	1478.5
		680.79	1478.08
		679.648	1477.62
		678.505	1476.62
		677.363	1476.37
		676.221	1476.6
		675.079	1476.13
		673.936	1476.07
		672.794	1476.26
		671.652	1475.99
		670.51	1476.64
		669.367	1476.13
		668.225	1476.11
		667.083	1476.01
		665.94	1475.64
		664.798	1475.57
		663.656	1475.57
		662.514	1474.86
		661.371	1474.57
		660.229	1474.31
		659.087	1473.62
		657.945	1473.05
		656.802	1472.43
		655.66	1471.62
		654.518	1471.64
		653.376	1471.61
		652.233	1471.21
		651.091	1470.56
		649.949	1470.11
		648.807	1469.6
		647.664	1468.1
		646.522	1466.87
		645.38	1466.74
		644.237	1466.11
		643.095	1465.63
		641.953	1465.29
		640.811	1464.35
		639.668	1463.83
		638.526	1463.99
		637.384	1464.24
		636.242	1463.39
		635.099	1462.67
		633.957	1462.44
		632.815	1461.38
		631.673	1461.19
		630.53	1461.05
		629.388	1459.87
		628.246	1458.98
		627.103	1458.26
		625.961	1458.14
		624.819	1457.7
		623.677	1457.22
		622.534	1456.9
		621.392	1456.75
		620.25	1456.01
		619.108	1455.52
		617.965	1455.62
		616.823	1455.91
		615.681	1455.78
		614.539	1455.64
		613.396	1455.46
		612.254	1454.66
		611.112	1454.61
		609.969	1454.67
		608.827	1454.31
		607.685	1454.09
		606.543	1453.8
		605.4	1453.2
		604.258	1453
		603.116	1453.5
		601.974	1453.63
		600.831	1453.73
		599.689	1453.26
		598.547	1453.04
		597.405	1452.98
		596.262	1452.92
		595.12	1453.66
		593.978	1454.08
		592.836	1454.76
		591.693	1455.17
		590.551	1455.32
		589.409	1456.74
		588.266	1456.72
		587.124	1457.15
		585.982	1457.22
		584.84	1457.71
		583.697	1458.01
		582.555	1456.74
		581.413	1455.8
		580.271	1454.34
		579.128	1453.59
		577.986	1452.85
		576.844	1452.34
		575.702	1452.06
		574.559	1450.67
		573.417	1449.66
		572.275	1449.58
		571.132	1449.53
		569.99	1449.69
		568.848	1449.88
		567.706	1449.3
		566.563	1449.24
		565.421	1449.48
		564.279	1449.93
		563.137	1450.2
		561.994	1450.26
		560.852	1450.96
		559.71	1451.39
		558.568	1452.22
		557.425	1452.55
		556.283	1452.88
		555.141	1453.14
		553.998	1453.79
		552.856	1454.02
		551.714	1455.61
		550.572	1456.9
		549.429	1457.48
		548.287	1457.86
		547.145	1459.75
		546.003	1459.69
		544.86	1458.59
		543.718	1457.8
		542.576	1457.02
		541.434	1456.53
		540.291	1457.28
		539.149	1457.81
		538.007	1459.32
		536.865	1459.35
		535.722	1459.2
		534.58	1458.81
		533.438	1457.57
		532.295	1455.67
		531.153	1454.11
		530.011	1453.91
		528.869	1453.43
		527.726	1452.85
		526.584	1453.03
		525.442	1451.92
		524.3	1451.89
		523.157	1451.83
		522.015	1451.7
		520.873	1452.66
		519.731	1452.46
		518.588	1451.81
		517.446	1451.53
		516.304	1451.92
		515.161	1452.48
		514.019	1451.39
		512.877	1451.73
		511.735	1451.54
		510.592	1450.41
		509.45	1450
		508.308	1450.52
		507.166	1450.21
		506.023	1449.89
		504.881	1450.05
		503.739	1449.99
		502.597	1450.08
		501.454	1450.06
		500.312	1450.17
		499.17	1450.19
		498.027	1449.95
		496.885	1450.96
		495.743	1451.21
		494.601	1450.54
		493.458	1449.72
		492.316	1449.45
		491.174	1449.8
		490.032	1449.94
		488.889	1450.26
		487.747	1450.17
		486.605	1450.26
		485.463	1450.66
		484.32	1450.74
		483.178	1451.42
		482.036	1451.19
		480.894	1451.15
		479.751	1451.52
		478.609	1451.37
		477.467	1451.73
		476.324	1451.64
		475.182	1452.15
		474.04	1452.03
		472.898	1452.08
		471.755	1452.42
		470.613	1452.42
		469.471	1452.87
		468.329	1452.84
		467.186	1453.5
		466.044	1453.81
		464.902	1453.95
		463.76	1454.26
		462.617	1453.49
		461.475	1453.9
		460.333	1454.41
		459.19	1453.99
		458.048	1454.27
		456.906	1454.79
		455.764	1454.87
		454.621	1454.72
		453.479	1454.6
		452.337	1454.79
		451.195	1455.08
		450.052	1455.24
		448.91	1455.31
		447.768	1455.67
		446.626	1455.98
		445.483	1455.38
		444.341	1454.42
		443.199	1454.12
		442.057	1453.88
		440.914	1453.71
		439.772	1453.17
		438.63	1452.95
		437.487	1453.28
		436.345	1452.88
		435.203	1452.65
		434.061	1452.5
		432.918	1451.7
		431.776	1451.67
		430.634	1452.43
		429.492	1453.21
		428.349	1452.94
		427.207	1453.75
		426.065	1453.44
		424.923	1453.23
		423.78	1452.84
		422.638	1452.78
		421.496	1452.75
		420.353	1452.72
		419.211	1451.94
		418.069	1452.83
		416.927	1452.55
		415.784	1453.01
		414.642	1453.32
		413.5	1453.56
		412.358	1453.24
		411.215	1452.99
		410.073	1452.49
		408.931	1453.25
		407.789	1453.7
		406.646	1453.22
		405.504	1453.8
		404.362	1453.92
		403.219	1454.41
		402.077	1455.22
		400.935	1455.18
		399.793	1455.19
		398.65	1455.69
		397.508	1455.3
		396.366	1455.67
		395.224	1455.86
		394.081	1455.29
		392.939	1455.43
		391.797	1455.2
		390.655	1454.7
		389.512	1454.73
		388.37	1453.94
		387.228	1453.43
		386.086	1453.64
		384.943	1453.73
		383.801	1453.54
		382.659	1453.36
		381.516	1453.93
		380.374	1453.97
		379.232	1453.91
		378.09	1454.3
		376.947	1454.79
		375.805	1455.14
		374.663	1454.76
		373.521	1454.13
		372.378	1454.32
		371.236	1454.35
		370.094	1454.73
		368.952	1454.53
		367.809	1454.63
		366.667	1454.67
		365.525	1454.06
		364.382	1453.57
		363.24	1454
		362.098	1454.38
		360.956	1454.14
		359.813	1454.13
		358.671	1454.83
		357.529	1455.57
		356.387	1455.69
		355.244	1455.25
		354.102	1454.65
		352.96	1454.35
		351.818	1454.98
		350.675	1455.5
		349.533	1455.6
		348.391	1455.9
		347.248	1456.2
		346.106	1456.58
		344.964	1457.11
		343.822	1457.98
		342.679	1458.47
		341.537	1458.63
		340.395	1459.21
		339.253	1460.05
		338.11	1460.1
		336.968	1460.98
		335.826	1461.9
		334.684	1462.85
		333.541	1462.81
		332.399	1462.69
		331.257	1463.34
		330.115	1463.66
		328.972	1463.38
		327.83	1463.52
		326.688	1463.97
		325.545	1464.18
		324.403	1464.96
		323.261	1465.27
		322.119	1464.98
		320.976	1465.62
		319.834	1465.44
		318.692	1465.19
		317.55	1466.29
		316.407	1466.81
		315.265	1467.08
		314.123	1467.85
		312.981	1468.12
		311.838	1468.4
		310.696	1469
		309.554	1469.48
		308.411	1470.26
		307.269	1471.67
		306.127	1473.08
		304.985	1473.87
		303.842	1474.96
		302.7	1475.86
		301.558	1476.3
		300.416	1475.94
		299.273	1476.76
		298.131	1476.85
		296.989	1477.36
		295.847	1478.04
		294.704	1478.08
		293.562	1477.79
		292.42	1477.33
		291.277	1476.93
		290.135	1476.69
		288.993	1477.19
		287.851	1476.95
		286.708	1476.39
		285.566	1476.18
		284.424	1475.93
		283.282	1476.18
		282.139	1476.62
		280.997	1477.81
		279.855	1478.06
		278.713	1478.21
		277.57	1478.5
		276.428	1479.4
		275.286	1480.36
		274.144	1481.03
		273.001	1482.06
		271.859	1482.65
		270.717	1482.92
		269.574	1483.41
		268.432	1483.66
		267.29	1483.83
		266.148	1484.24
		265.005	1484.54
		263.863	1485.02
		262.721	1484.83
		261.579	1485.54
		260.436	1485.84
		259.294	1485.56
		258.152	1485.63
		257.01	1485.95
		255.867	1486.98
		254.725	1487.85
		253.583	1487.5
		252.44	1487.88
		251.298	1487.1
		250.156	1487.28
		249.014	1487.83
		247.871	1487.8
		246.729	1488.52
		245.587	1488.96
		244.445	1489.12
		243.302	1489.37
		242.16	1489.52
		241.018	1489.8
		239.876	1489.59
		238.733	1490.36
		237.591	1491.65
		236.449	1491.5
		235.306	1492.26
		234.164	1492.36
		233.022	1492.83
		231.88	1493.4
		230.737	1494.1
		229.595	1494.71
		228.453	1496.25
		227.311	1496.8
		226.168	1497.12
		225.026	1497.29
		223.884	1498.41
		222.742	1498.8
		221.599	1499.1
		220.457	1501.07
		219.315	1501.74
		218.173	1502.85
		217.03	1503.78
		215.888	1504.66
		214.746	1506.11
		213.603	1507.49
		212.461	1508.79
		211.319	1510.1
		210.177	1511.44
		209.034	1512.7
		207.892	1514.11
		206.75	1515.77
		205.608	1517.02
		204.465	1518.36
		203.323	1520.29
		202.181	1521.7
		201.039	1523.3
		199.896	1524.79
		198.754	1526.2
		197.612	1527.64
		196.47	1529.63
		195.327	1530.71
		194.185	1532.22
		193.043	1533.67
		191.9	1535.25
		190.758	1536.2
		189.616	1538.73
		188.474	1539.87
		187.331	1540.8
		186.189	1542.09
		185.047	1542.96
		183.905	1544.5
		182.762	1545.81
		181.62	1546.56
		180.478	1547.46
		179.335	1549.64
		178.193	1551.01
		177.051	1552.13
		175.909	1553.54
		174.766	1555.58
		173.624	1556.75
		172.482	1558.6
		171.34	1560.3
		170.197	1562.39
		169.055	1564.67
		167.913	1567.38
		166.771	1569.74
		165.628	1572.18
		164.486	1574.98
		163.344	1577.23
		162.202	1579.69
		161.059	1582.57
		159.917	1584.63
		158.775	1587.11
		157.632	1588.89
		156.49	1589.11
		155.348	1590.31
		154.206	1590.81
		153.063	1591.65
		151.921	1592.42
		150.779	1592.89
		149.637	1594.02
		148.494	1593.86
		147.352	1593.84
		146.21	1593.54
		145.068	1593.73
		143.925	1592.54
		142.783	1591.71
		141.641	1589.49
		140.499	1588.59
		139.356	1586.47
		138.214	1585.51
		137.072	1583.5
		135.929	1581.8
		134.787	1580.47
		133.645	1578.36
		132.503	1576.87
		131.36	1574.62
		130.218	1572.85
		129.076	1570.98
		127.934	1568.19
		126.791	1566.74
		125.649	1565.03
		124.507	1562.85
		123.365	1561.45
		122.222	1559.93
		121.08	1557.46
		119.938	1555.27
		118.795	1553.21
		117.653	1551.13
		116.511	1548.88
		115.369	1547.02
		114.226	1544.73
		113.084	1542.92
		111.942	1541.29
		110.8	1539.15
		109.657	1537.69
		108.515	1535.65
		107.373	1533.96
[truncated: 94 more rows]

## Sheet: Fig. 4b,c
			Fig. 4b	Fig. 4c
					S1,	S2,	S3,	S4,
		time / period	voltage	Intensity	Intensity	Intensity	Intensity	Intensity
		-1.4992	-0.03295	0.00155	-0.34971	-0.16504	-0.33694	-0.16332
		-1.4976	-0.04978	0.00157	-0.34847	-0.16367	-0.33679	-0.16212
		-1.496	-0.06654	0.00157	-0.34828	-0.16353	-0.3361	-0.16106
		-1.4944	-0.07843	0.00159	-0.34761	-0.16273	-0.33506	-0.16113
		-1.4928	-0.0835	0.00163	-0.34681	-0.16201	-0.3346	-0.16013
		-1.4912	-0.10031	0.00166	-0.34625	-0.16071	-0.33398	-0.15931
		-1.4896	-0.11707	0.00167	-0.34597	-0.16036	-0.33372	-0.15871
		-1.488	-0.13384	0.00164	-0.34504	-0.15919	-0.33318	-0.15771
		-1.4864	-0.15073	0.00161	-0.34434	-0.15866	-0.33182	-0.15679
		-1.4848	-0.1508	0.00164	-0.34366	-0.1576	-0.33061	-0.15602
		-1.4832	-0.16756	0.0016	-0.34315	-0.15712	-0.33054	-0.15539
		-1.4816	-0.18437	0.0015	-0.3425	-0.15599	-0.33005	-0.15461
		-1.48	-0.18444	0.00149	-0.34179	-0.15551	-0.329	-0.15392
		-1.4784	-0.2012	0.00158	-0.34069	-0.15418	-0.32859	-0.15293
		-1.4768	-0.20127	0.00157	-0.34043	-0.15378	-0.3284	-0.15194
		-1.4752	-0.21809	0.00153	-0.34006	-0.15277	-0.32759	-0.15122
		-1.4736	-0.23486	0.00166	-0.33962	-0.15225	-0.32696	-0.15067
		-1.472	-0.23492	0.00137	-0.33858	-0.15161	-0.32634	-0.15004
		-1.4704	-0.25167	0.00145	-0.33848	-0.15061	-0.32578	-0.14921
		-1.4688	-0.2685	0.00134	-0.33724	-0.14943	-0.32526	-0.1483
		-1.4672	-0.26857	0.00167	-0.33689	-0.14897	-0.32429	-0.14737
		-1.4656	-0.28539	0.00172	-0.33608	-0.14759	-0.32385	-0.14684
		-1.464	-0.30215	0.00144	-0.3356	-0.14751	-0.32258	-0.1462
		-1.4624	-0.31872	0.00149	-0.33517	-0.14716	-0.32224	-0.14484
		-1.4608	-0.31905	0.00156	-0.33446	-0.14588	-0.322	-0.14401
		-1.4592	-0.33581	0.00139	-0.33382	-0.14518	-0.32127	-0.14321
		-1.4576	-0.35256	0.0014	-0.33243	-0.14433	-0.32072	-0.14261
		-1.456	-0.3573	0.00162	-0.33259	-0.14362	-0.32016	-0.14194
		-1.4544	-0.36952	0.00133	-0.33223	-0.14266	-0.31916	-0.14133
		-1.4528	-0.38635	0.0014	-0.3311	-0.14141	-0.3183	-0.14089
		-1.4512	-0.40311	0.00164	-0.33055	-0.14107	-0.31766	-0.13974
		-1.4496	-0.4194	0.00163	-0.33023	-0.14032	-0.31745	-0.13838
		-1.448	-0.41999	0.00155	-0.32961	-0.13984	-0.31705	-0.13835
		-1.4464	-0.43675	0.00175	-0.32861	-0.13908	-0.316	-0.13788
		-1.4448	-0.45358	0.00156	-0.32756	-0.13814	-0.31542	-0.13679
		-1.4432	-0.45608	0.00157	-0.3272	-0.13719	-0.31467	-0.13592
		-1.4416	-0.47047	0.00142	-0.32627	-0.13651	-0.31374	-0.13476
		-1.44	-0.48722	0.00163	-0.32572	-0.13584	-0.31328	-0.13441
		-1.4384	-0.50405	0.0017	-0.32498	-0.13473	-0.31279	-0.13353
		-1.4368	-0.51798	0.00168	-0.32476	-0.13458	-0.31241	-0.13296
		-1.4352	-0.52094	0.00155	-0.32411	-0.13342	-0.31146	-0.13217
		-1.4336	-0.53777	0.0016	-0.32349	-0.13271	-0.31099	-0.1314
		-1.432	-0.55453	0.00154	-0.32274	-0.13178	-0.31074	-0.13028
		-1.4304	-0.57096	0.00158	-0.32141	-0.13056	-0.31004	-0.12959
		-1.4288	-0.57136	0.00154	-0.32098	-0.13021	-0.30944	-0.12906
		-1.4272	-0.58819	0.00181	-0.32067	-0.12962	-0.30828	-0.1282
		-1.4256	-0.605	0.00174	-0.32003	-0.12901	-0.30787	-0.12757
		-1.424	-0.61506	0.0015	-0.31984	-0.12771	-0.30708	-0.12678
		-1.4224	-0.6219	0.00168	-0.31917	-0.12722	-0.30638	-0.12597
		-1.4208	-0.63873	0.00159	-0.31802	-0.12668	-0.30598	-0.12497
		-1.4192	-0.65549	0.00154	-0.31791	-0.12637	-0.30509	-0.12458
		-1.4176	-0.65554	0.0017	-0.31716	-0.12529	-0.3045	-0.12406
		-1.416	-0.67237	0.0016	-0.31621	-0.12416	-0.3041	-0.12336
		-1.4144	-0.68913	0.00156	-0.31567	-0.12341	-0.30314	-0.12223
		-1.4128	-0.70412	0.00146	-0.31489	-0.12219	-0.30269	-0.12151
		-1.4112	-0.70602	0.00144	-0.31431	-0.12222	-0.30176	-0.12077
		-1.4096	-0.72278	0.00146	-0.31375	-0.12131	-0.30164	-0.11982
		-1.408	-0.73961	0.00169	-0.31305	-0.12055	-0.30091	-0.11878
		-1.4064	-0.73968	0.00165	-0.31261	-0.12023	-0.3006	-0.11881
		-1.4048	-0.75643	0.00151	-0.31174	-0.11932	-0.29974	-0.11783
		-1.4032	-0.77326	0.00165	-0.31123	-0.11816	-0.29846	-0.11707
		-1.4016	-0.78995	0.0017	-0.31062	-0.11719	-0.29794	-0.11684
		-1.4	-0.79008	0.00142	-0.30975	-0.11724	-0.29797	-0.11515
		-1.3984	-0.80698	0.00163	-0.30949	-0.11613	-0.29738	-0.11507
		-1.3968	-0.82374	0.00139	-0.3082	-0.11475	-0.29641	-0.11435
		-1.3952	-0.82379	0.00162	-0.30785	-0.11439	-0.29594	-0.11361
		-1.3936	-0.84062	0.00166	-0.30757	-0.11403	-0.2951	-0.11267
		-1.392	-0.85738	0.00164	-0.30684	-0.11349	-0.29455	-0.11196
		-1.3904	-0.86567	0.00164	-0.30632	-0.11236	-0.29368	-0.11068
		-1.3888	-0.87421	0.00173	-0.30519	-0.11204	-0.29331	-0.11036
		-1.3872	-0.89104	0.0016	-0.30477	-0.11116	-0.29256	-0.11019
		-1.3856	-0.9078	0.00141	-0.30373	-0.11058	-0.29194	-0.10948
		-1.384	-0.90793	0.00167	-0.30322	-0.10978	-0.29171	-0.10847
		-1.3824	-0.92468	0.0018	-0.30267	-0.10908	-0.29062	-0.10746
		-1.3808	-0.94151	0.00145	-0.30243	-0.10824	-0.29017	-0.10669
		-1.3792	-0.94158	0.0014	-0.30176	-0.10743	-0.28954	-0.10647
		-1.3776	-0.95834	0.0015	-0.3007	-0.10703	-0.2887	-0.10606
		-1.376	-0.97516	0.00153	-0.30009	-0.10626	-0.28827	-0.10502
		-1.3744	-0.97523	0.00147	-0.29988	-0.10535	-0.28793	-0.10427
		-1.3728	-0.99199	0.00158	-0.29956	-0.10474	-0.28716	-0.10364
		-1.3712	-1.00882	0.00155	-0.29863	-0.10423	-0.2865	-0.10276
		-1.3696	-1.00887	0.00156	-0.29791	-0.10315	-0.28622	-0.10228
		-1.368	-1.0257	0.00153	-0.29698	-0.10275	-0.28592	-0.10161
		-1.3664	-1.04246	0.0017	-0.29649	-0.10262	-0.28458	-0.10101
		-1.3648	-1.04404	0.00177	-0.29563	-0.10164	-0.28434	-0.10039
		-1.3632	-1.05936	0.00151	-0.29551	-0.10063	-0.28388	-0.09938
		-1.3616	-1.07612	0.00159	-0.29493	-0.09957	-0.28304	-0.09916
		-1.36	-1.07617	0.00164	-0.29379	-0.09944	-0.2825	-0.09819
		-1.3584	-1.093	0.00166	-0.29356	-0.09904	-0.28189	-0.09774
		-1.3568	-1.10976	0.00176	-0.29309	-0.0982	-0.28098	-0.09691
		-1.3552	-1.10983	0.00169	-0.29207	-0.09775	-0.28048	-0.09596
		-1.3536	-1.12659	0.0016	-0.29206	-0.09677	-0.28028	-0.09526
		-1.352	-1.14335	0.00157	-0.29095	-0.09618	-0.27963	-0.09505
		-1.3504	-1.14348	0.00152	-0.29058	-0.0958	-0.27876	-0.09479
		-1.3488	-1.16031	0.0016	-0.29037	-0.09493	-0.27834	-0.09404
		-1.3472	-1.16714	0.00159	-0.28937	-0.09391	-0.27776	-0.09312
		-1.3456	-1.17706	0.00166	-0.28876	-0.09337	-0.27727	-0.09173
		-1.344	-1.19389	0.00166	-0.28833	-0.09302	-0.27673	-0.09191
		-1.3424	-1.19395	0.00163	-0.28739	-0.09235	-0.27636	-0.09142
		-1.3408	-1.21071	0.00158	-0.28736	-0.0919	-0.27602	-0.09103
		-1.3392	-1.21078	0.00165	-0.28661	-0.09106	-0.27495	-0.08991
		-1.3376	-1.22761	0.00154	-0.28586	-0.09029	-0.27434	-0.08908
		-1.336	-1.24437	0.00149	-0.28549	-0.08993	-0.27407	-0.08871
		-1.3344	-1.24437	0.00154	-0.28437	-0.08967	-0.27336	-0.08844
		-1.3328	-1.26112	0.00143	-0.2845	-0.08859	-0.27281	-0.08763
		-1.3312	-1.26125	0.00143	-0.28389	-0.08827	-0.27227	-0.08732
		-1.3296	-1.27801	0.00155	-0.28271	-0.08726	-0.27212	-0.08644
		-1.328	-1.27808	0.00161	-0.28254	-0.08705	-0.27175	-0.08588
		-1.3264	-1.29484	0.00145	-0.28168	-0.08651	-0.27059	-0.0852
		-1.3248	-1.29491	0.00146	-0.28135	-0.08566	-0.27024	-0.08478
		-1.3232	-1.31167	0.00158	-0.28114	-0.0852	-0.26936	-0.08441
		-1.3216	-1.31173	0.00144	-0.28058	-0.08495	-0.26898	-0.08365
		-1.32	-1.32848	0.00139	-0.27949	-0.0839	-0.26843	-0.08306
		-1.3184	-1.32855	0.00153	-0.27914	-0.08359	-0.26837	-0.08244
		-1.3168	-1.34531	0.00154	-0.27865	-0.08336	-0.26774	-0.08186
		-1.3152	-1.34538	0.00141	-0.27833	-0.08295	-0.26692	-0.08112
		-1.3136	-1.36214	0.00153	-0.27749	-0.08195	-0.26627	-0.08093
		-1.312	-1.36221	0.00175	-0.27691	-0.08166	-0.26601	-0.08038
		-1.3104	-1.37897	0.00158	-0.27618	-0.08063	-0.26538	-0.07982
		-1.3088	-1.37897	0.00147	-0.27608	-0.08034	-0.26521	-0.07889
		-1.3072	-1.37897	0.00145	-0.27578	-0.07976	-0.26483	-0.0787
		-1.3056	-1.39579	0.00161	-0.27514	-0.07902	-0.26401	-0.07856
		-1.304	-1.39586	0.00149	-0.27438	-0.07893	-0.26353	-0.07712
		-1.3024	-1.41262	0.00122	-0.27411	-0.07863	-0.26291	-0.07714
		-1.3008	-1.41262	0.0014	-0.27397	-0.07774	-0.26288	-0.07662
		-1.2992	-1.41269	0.00136	-0.27288	-0.07731	-0.26256	-0.07603
		-1.2976	-1.42944	0.0015	-0.27239	-0.07712	-0.26229	-0.07557
		-1.296	-1.42944	0.0015	-0.27224	-0.07676	-0.26154	-0.0751
		-1.2944	-1.42944	0.00141	-0.27178	-0.07623	-0.26114	-0.07466
		-1.2928	-1.4295	0.00154	-0.27133	-0.07541	-0.26063	-0.07459
		-1.2912	-1.4295	0.00158	-0.27062	-0.07522	-0.26001	-0.07366
		-1.2896	-1.4295	0.00159	-0.26981	-0.07456	-0.25961	-0.07351
		-1.288	-1.4295	0.00151	-0.26997	-0.07493	-0.25936	-0.07358
		-1.2864	-1.4295	0.00162	-0.26994	-0.07421	-0.25858	-0.07261
		-1.2848	-1.42944	0.00121	-0.26924	-0.07386	-0.25866	-0.07206
		-1.2832	-1.42944	0.00154	-0.26826	-0.07239	-0.25895	-0.07158
		-1.2816	-1.41597	0.00153	-0.2681	-0.07237	-0.25785	-0.07062
		-1.28	-1.41294	0.00161	-0.26813	-0.07225	-0.2573	-0.07031
		-1.2784	-1.41478	0.00147	-0.26726	-0.0719	-0.25706	-0.07024
		-1.2768	-1.41269	0.00148	-0.26687	-0.07148	-0.25601	-0.07001
		-1.2752	-1.41301	0.00135	-0.26658	-0.07121	-0.25616	-0.06971
		-1.2736	-1.41366	0.00136	-0.26643	-0.07091	-0.2562	-0.06948
		-1.272	-1.42944	0.00146	-0.26596	-0.07058	-0.25556	-0.06919
		-1.2704	-1.42944	0.00152	-0.26546	-0.07054	-0.25516	-0.06882
		-1.2688	-1.42944	0.00155	-0.26559	-0.06972	-0.25512	-0.06822
		-1.2672	-1.42937	0.00156	-0.26489	-0.06911	-0.25466	-0.06804
		-1.2656	-1.42944	0.00166	-0.26488	-0.06897	-0.25443	-0.06809
		-1.264	-1.42944	0.00158	-0.26415	-0.06891	-0.25422	-0.06749
		-1.2624	-1.42944	0.00158	-0.26384	-0.06894	-0.25418	-0.06686
		-1.2608	-1.42944	0.00165	-0.2638	-0.06843	-0.25346	-0.06668
		-1.2592	-1.42944	0.00162	-0.26353	-0.06813	-0.25339	-0.06631
		-1.2576	-1.42944	0.00166	-0.26328	-0.06782	-0.25319	-0.06596
		-1.256	-1.42944	0.0016	-0.26274	-0.06753	-0.25259	-0.06588
		-1.2544	-1.42944	0.00164	-0.26222	-0.06686	-0.25262	-0.06575
		-1.2528	-1.42944	0.00149	-0.26181	-0.06668	-0.25254	-0.06535
		-1.2512	-1.42944	0.00152	-0.26179	-0.06687	-0.25189	-0.0651
		-1.2496	-1.42944	0.00133	-0.26126	-0.06592	-0.25201	-0.06496
		-1.248	-1.42254	0.00132	-0.26141	-0.06614	-0.25161	-0.06435
		-1.2464	-1.4159	0.00143	-0.26166	-0.06597	-0.25062	-0.06433
		-1.2448	-1.41274	0.00156	-0.26061	-0.06608	-0.25126	-0.06398
		-1.2432	-1.41269	0.00148	-0.26053	-0.0654	-0.25125	-0.06419
		-1.2416	-1.41269	0.00158	-0.26011	-0.06484	-0.25043	-0.06377
		-1.24	-1.41269	0.0012	-0.26009	-0.06483	-0.25025	-0.06354
		-1.2384	-1.41269	0.00139	-0.25974	-0.06438	-0.25017	-0.06312
		-1.2368	-1.41269	0.00138	-0.25958	-0.06439	-0.25002	-0.06293
		-1.2352	-1.41262	0.00166	-0.25929	-0.06448	-0.24902	-0.06345
		-1.2336	-1.41262	0.00156	-0.25916	-0.06429	-0.2493	-0.06273
		-1.232	-1.41262	0.00154	-0.25882	-0.06398	-0.24974	-0.06219
		-1.2304	-1.41262	0.00136	-0.25828	-0.06351	-0.2492	-0.06196
		-1.2288	-1.41262	0.00165	-0.25844	-0.06352	-0.24906	-0.06205
		-1.2272	-1.39586	0.00152	-0.25842	-0.06297	-0.24875	-0.06194
		-1.2256	-1.39586	0.00158	-0.25783	-0.06286	-0.2481	-0.0613
		-1.224	-1.39586	0.00144	-0.25828	-0.06267	-0.24819	-0.06123
		-1.2224	-1.39586	0.00144	-0.2576	-0.06288	-0.24794	-0.06155
		-1.2208	-1.39579	0.00129	-0.25712	-0.06268	-0.24828	-0.06137
		-1.2192	-1.39579	0.00131	-0.25711	-0.06214	-0.24735	-0.06079
		-1.2176	-1.3791	0.00159	-0.25701	-0.06251	-0.24744	-0.06062
		-1.216	-1.37903	0.00166	-0.25693	-0.06249	-0.24772	-0.06057
		-1.2144	-1.37897	0.00138	-0.25686	-0.06208	-0.24738	-0.06062
		-1.2128	-1.37897	0.00154	-0.25703	-0.06181	-0.24709	-0.06022
		-1.2112	-1.37634	0.0016	-0.25572	-0.06242	-0.24774	-0.06046
		-1.2096	-1.36234	0.00157	-0.25593	-0.06144	-0.24686	-0.0604
		-1.208	-1.36221	0.00162	-0.2557	-0.0611	-0.24671	-0.06011
		-1.2064	-1.36221	0.00162	-0.25556	-0.06099	-0.24676	-0.06002
		-1.2048	-1.36214	0.0016	-0.25543	-0.06086	-0.24614	-0.06008
		-1.2032	-1.34538	0.00141	-0.25539	-0.061	-0.24622	-0.0604
		-1.2016	-1.34538	0.00149	-0.25515	-0.0612	-0.24641	-0.05952
		-1.2	-1.34531	0.0013	-0.25554	-0.06104	-0.24627	-0.05909
		-1.1984	-1.34526	0.0014	-0.25559	-0.06107	-0.24618	-0.05906
		-1.1968	-1.32863	0.00136	-0.25508	-0.0605	-0.24638	-0.05948
		-1.1952	-1.32848	0.00127	-0.25506	-0.06085	-0.24571	-0.05944
		-1.1936	-1.32848	0.00155	-0.25516	-0.06104	-0.24543	-0.05962
		-1.192	-1.31173	0.00159	-0.25504	-0.06063	-0.24534	-0.05908
		-1.1904	-1.31173	0.00149	-0.2542	-0.05974	-0.24538	-0.05828
		-1.1888	-1.31167	0.0015	-0.25445	-0.06059	-0.24525	-0.05887
		-1.1872	-1.30779	0.00135	-0.25389	-0.06074	-0.2453	-0.05873
		-1.1856	-1.29491	0.00147	-0.25401	-0.06008	-0.24534	-0.05868
		-1.184	-1.29491	0.00148	-0.25405	-0.05984	-0.24537	-0.05862
		-1.1824	-1.27808	0.00178	-0.25371	-0.05987	-0.24529	-0.05845
		-1.1808	-1.27808	0.00166	-0.25428	-0.06014	-0.24536	-0.0589
		-1.1792	-1.27801	0.00159	-0.25407	-0.06018	-0.24529	-0.05864
		-1.1776	-1.26125	0.0013	-0.25404	-0.05979	-0.24506	-0.05886
		-1.176	-1.26125	0.00154	-0.25396	-0.05963	-0.24498	-0.05823
		-1.1744	-1.25876	0.00154	-0.2539	-0.05991	-0.24453	-0.05859
		-1.1728	-1.24444	0.00155	-0.25394	-0.05994	-0.24464	-0.05852
		-1.1712	-1.24437	0.00153	-0.25373	-0.05979	-0.2451	-0.05858
		-1.1696	-1.22761	0.00136	-0.25381	-0.06001	-0.24494	-0.05791
		-1.168	-1.22761	0.00141	-0.25374	-0.05961	-0.24456	-0.05829
		-1.1664	-1.21492	0.0014	-0.25369	-0.05969	-0.2449	-0.05799
		-1.1648	-1.21078	0.00159	-0.25338	-0.05973	-0.24484	-0.05819
		-1.1632	-1.21071	0.0017	-0.25354	-0.05931	-0.24476	-0.05782
		-1.1616	-1.19395	0.00148	-0.25362	-0.05942	-0.24447	-0.05819
		-1.16	-1.19389	0.0016	-0.25381	-0.05951	-0.24501	-0.05786
		-1.1584	-1.17713	0.00132	-0.25361	-0.05974	-0.24458	-0.05887
		-1.1568	-1.17706	0.00146	-0.25356	-0.05987	-0.24524	-0.05837
		-1.1552	-1.16031	0.00186	-0.25377	-0.05967	-0.24499	-0.05803
		-1.1536	-1.16031	0.00158	-0.25334	-0.05924	-0.24483	-0.05791
		-1.152	-1.14348	0.00157	-0.25375	-0.05933	-0.24491	-0.05876
		-1.1504	-1.14342	0.00179	-0.25403	-0.05968	-0.24496	-0.05816
		-1.1488	-1.12665	0.00146	-0.25326	-0.05989	-0.24502	-0.05861
		-1.1472	-1.12659	0.00162	-0.2537	-0.05946	-0.24557	-0.05844
		-1.1456	-1.10983	0.00147	-0.25351	-0.05931	-0.24487	-0.05873
		-1.144	-1.10976	0.00151	-0.25372	-0.05944	-0.24463	-0.05811
		-1.1424	-1.093	0.0013	-0.25374	-0.05971	-0.24496	-0.05854
		-1.1408	-1.09293	0.00142	-0.25361	-0.05961	-0.24481	-0.05844
		-1.1392	-1.07617	0.0015	-0.25358	-0.05959	-0.24518	-0.05839
		-1.1376	-1.07612	0.00152	-0.25343	-0.05973	-0.24519	-0.05867
		-1.136	-1.05936	0.00159	-0.25381	-0.05953	-0.24493	-0.059
		-1.1344	-1.04253	0.00141	-0.25371	-0.05963	-0.24489	-0.05876
		-1.1328	-1.04246	0.00167	-0.25367	-0.05992	-0.24563	-0.05909
		-1.1312	-1.0257	0.0015	-0.25364	-0.05979	-0.24556	-0.05927
		-1.1296	-1.02563	0.00146	-0.25368	-0.06022	-0.24618	-0.05954
		-1.128	-1.00887	0.00175	-0.25382	-0.05977	-0.24579	-0.05898
		-1.1264	-0.99206	0.00165	-0.25401	-0.06011	-0.24538	-0.05948
		-1.1248	-0.99199	0.00141	-0.25431	-0.06042	-0.24561	-0.05971
		-1.1232	-0.97523	0.00149	-0.25383	-0.06061	-0.24566	-0.05944
		-1.1216	-0.97516	0.00163	-0.25421	-0.06052	-0.24632	-0.05977
		-1.12	-0.95834	0.00158	-0.25399	-0.06012	-0.2465	-0.05955
		-1.1184	-0.94158	0.00142	-0.25422	-0.06054	-0.24621	-0.05956
		-1.1168	-0.94151	0.00133	-0.25444	-0.06073	-0.24613	-0.05993
		-1.1152	-0.92475	0.00157	-0.2548	-0.06068	-0.24646	-0.0603
		-1.1136	-0.90793	0.00175	-0.25502	-0.06102	-0.24629	-0.06046
		-1.112	-0.90785	0.00139	-0.25475	-0.06107	-0.24663	-0.06038
		-1.1104	-0.8911	0.00169	-0.25497	-0.061	-0.24716	-0.06018
		-1.1088	-0.87428	0.00161	-0.25537	-0.06104	-0.24703	-0.06058
		-1.1072	-0.87421	0.00161	-0.25537	-0.06084	-0.24664	-0.06079
		-1.1056	-0.85745	0.00175	-0.25517	-0.06104	-0.24755	-0.06084
		-1.104	-0.84062	0.00166	-0.25555	-0.06147	-0.24707	-0.06106
		-1.1024	-0.84057	0.00146	-0.25534	-0.06145	-0.24728	-0.06118
		-1.1008	-0.82379	0.00165	-0.25579	-0.06127	-0.24725	-0.06189
		-1.0992	-0.80698	0.00139	-0.25605	-0.0617	-0.24816	-0.06121
		-1.0976	-0.80691	0.00143	-0.25572	-0.06179	-0.24799	-0.06157
		-1.096	-0.79008	0.00167	-0.25646	-0.06161	-0.24834	-0.06167
		-1.0944	-0.77332	0.00176	-0.25659	-0.06258	-0.24824	-0.06173
		-1.0928	-0.75656	0.00174	-0.25674	-0.06166	-0.24832	-0.06219
		-1.0912	-0.75643	0.00168	-0.25698	-0.06258	-0.24861	-0.06229
		-1.0896	-0.73968	0.00154	-0.25686	-0.06259	-0.24858	-0.06248
		-1.088	-0.72285	0.00155	-0.25699	-0.06264	-0.24909	-0.06302
		-1.0864	-0.70609	0.00152	-0.25701	-0.06278	-0.24966	-0.06279
		-1.0848	-0.70596	0.00145	-0.25716	-0.06249	-0.24939	-0.06342
		-1.0832	-0.6892	0.00176	-0.25771	-0.06291	-0.24988	-0.06362
		-1.0816	-0.67237	0.00158	-0.25759	-0.0639	-0.24994	-0.06349
		-1.08	-0.65601	0.00155	-0.25831	-0.0636	-0.24989	-0.06386
		-1.0784	-0.65549	0.0014	-0.25843	-0.06329	-0.25009	-0.06424
		-1.0768	-0.63866	0.00152	-0.25851	-0.06414	-0.2502	-0.06442
		-1.0752	-0.6219	0.00157	-0.2587	-0.0646	-0.25067	-0.06488
		-1.0736	-0.60514	0.00159	-0.25896	-0.0641	-0.25057	-0.06436
		-1.072	-0.605	0.00184	-0.25897	-0.06416	-0.25124	-0.06486
		-1.0704	-0.58824	0.0016	-0.25909	-0.06438	-0.25166	-0.06544
		-1.0688	-0.57143	0.00143	-0.25972	-0.06533	-0.25178	-0.06596
		-1.0672	-0.5546	0.0015	-0.26014	-0.06445	-0.25216	-0.06602
		-1.0656	-0.54461	0.00156	-0.25969	-0.06458	-0.2526	-0.06606
		-1.064	-0.53771	0.00156	-0.26009	-0.0658	-0.25256	-0.06599
		-1.0624	-0.52088	0.00163	-0.26013	-0.06603	-0.25254	-0.06686
		-1.0608	-0.50412	0.00153	-0.26055	-0.06582	-0.25317	-0.06706
		-1.0592	-0.4873	0.00179	-0.26073	-0.06564	-0.25353	-0.0672
		-1.0576	-0.47054	0.0015	-0.26173	-0.06591	-0.25401	-0.06753
		-1.056	-0.47041	0.00152	-0.26184	-0.06602	-0.25375	-0.06752
		-1.0544	-0.45358	0.00168	-0.262	-0.06728	-0.2541	-0.06828
		-1.0528	-0.43682	0.00144	-0.26221	-0.06728	-0.25395	-0.06844
		-1.0512	-0.41999	0.00161	-0.26216	-0.06734	-0.25461	-0.06874
		-1.0496	-0.40316	0.00178	-0.26304	-0.06765	-0.25467	-0.06906
		-1.048	-0.40311	0.00157	-0.26318	-0.06736	-0.25558	-0.06891
		-1.0464	-0.38628	0.00167	-0.26332	-0.06766	-0.25548	-0.06981
		-1.0448	-0.36952	0.00151	-0.26369	-0.06837	-0.25569	-0.07
		-1.0432	-0.35263	0.00151	-0.26353	-0.06833	-0.257	-0.07074
		-1.0416	-0.33588	0.00147	-0.26481	-0.06916	-0.25711	-0.07103
		-1.04	-0.3193	0.00143	-0.26471	-0.06909	-0.25719	-0.0709
		-1.0384	-0.31892	0.00154	-0.26509	-0.06951	-0.2573	-0.07191
		-1.0368	-0.30222	0.00158	-0.26526	-0.07037	-0.25723	-0.07236
		-1.0352	-0.28539	0.00144	-0.26508	-0.07026	-0.25808	-0.07188
		-1.0336	-0.26857	0.00162	-0.26599	-0.07056	-0.25804	-0.07229
		-1.032	-0.25174	0.00146	-0.26659	-0.07102	-0.25934	-0.07259
		-1.0304	-0.23504	0.00156	-0.26674	-0.07123	-0.25938	-0.07329
		-1.0288	-0.23486	0.00168	-0.26661	-0.07147	-0.25959	-0.07324
		-1.0272	-0.21803	0.00166	-0.26764	-0.07148	-0.26024	-0.07396
		-1.0256	-0.20127	0.00177	-0.26772	-0.07211	-0.26058	-0.07442
		-1.024	-0.18444	0.00145	-0.26806	-0.07269	-0.26117	-0.07496
		-1.0224	-0.16756	0.0018	-0.26867	-0.07286	-0.26107	-0.07528
		-1.0208	-0.1508	0.00172	-0.26916	-0.07253	-0.26129	-0.07562
		-1.0192	-0.15073	0.00174	-0.26943	-0.07336	-0.26169	-0.07627
		-1.0176	-0.1339	0.00149	-0.26992	-0.07424	-0.26218	-0.07691
		-1.016	-0.11714	0.00147	-0.26964	-0.07388	-0.26293	-0.07704
		-1.0144	-0.10031	0.00141	-0.27027	-0.07419	-0.26282	-0.07743
		-1.0128	-0.0835	0.00161	-0.27028	-0.07467	-0.2636	-0.07814
		-1.0112	-0.08303	0.0016	-0.27124	-0.07545	-0.26447	-0.0786
		-1.0096	-0.0666	0.00136	-0.27175	-0.07541	-0.26446	-0.07894
		-1.008	-0.04978	0.00163	-0.27193	-0.07589	-0.26495	-0.07879
		-1.0064	-0.03302	0.0015	-0.27264	-0.07647	-0.26464	-0.07966
		-1.0048	-0.01619	0.00166	-0.27318	-0.07695	-0.26559	-0.08038
		-1.0032	0.000635152	0.00159	-0.27324	-0.07685	-0.26599	-0.08065
		-1.0016	0.01747	0.0016	-0.2735	-0.07742	-0.26684	-0.08142
		-1	0.01759	0.00158	-0.27382	-0.07827	-0.26674	-0.08177
		-0.9984	0.03435	0.00137	-0.27464	-0.07882	-0.26652	-0.08205
		-0.9968	0.05118	0.00177	-0.27526	-0.07877	-0.26782	-0.08308
		-0.9952	0.06794	0.00157	-0.27603	-0.07923	-0.2686	-0.08322
		-0.9936	0.08482	0.00177	-0.27619	-0.08003	-0.26922	-0.08378
		-0.992	0.10158	0.00158	-0.27698	-0.0802	-0.26919	-0.08452
		-0.9904	0.11841	0.00153	-0.27768	-0.08068	-0.26943	-0.08489
		-0.9888	0.11848	0.00154	-0.27777	-0.08104	-0.26992	-0.08509
		-0.9872	0.1353	0.00143	-0.27763	-0.08181	-0.27077	-0.08622
		-0.9856	0.15206	0.00163	-0.27842	-0.08191	-0.27104	-0.08684
		-0.984	0.16889	0.00174	-0.27958	-0.08241	-0.27166	-0.08679
		-0.9824	0.18564	0.00184	-0.28003	-0.08281	-0.27213	-0.08733
		-0.9808	0.18579	0.00161	-0.27958	-0.08332	-0.27219	-0.08778
		-0.9792	0.20254	0.00178	-0.28032	-0.08385	-0.27327	-0.08834
		-0.9776	0.2026	0.00176	-0.28089	-0.08447	-0.27364	-0.08947
		-0.976	0.21943	0.00171	-0.28165	-0.08488	-0.27465	-0.08997
		-0.9744	0.23612	0.00162	-0.28195	-0.08504	-0.27498	-0.08994
		-0.9728	0.23626	0.00162	-0.2826	-0.08564	-0.27571	-0.0905
		-0.9712	0.25302	0.0015	-0.28293	-0.08674	-0.276	-0.09152
		-0.9696	0.26983	0.00149	-0.28353	-0.08686	-0.27687	-0.09141
		-0.968	0.28666	0.00153	-0.2842	-0.08793	-0.27743	-0.09269
		-0.9664	0.28673	0.00162	-0.28509	-0.08834	-0.27787	-0.09311
		-0.9648	0.30349	0.00182	-0.28547	-0.08818	-0.27779	-0.09346
		-0.9632	0.32032	0.00145	-0.28558	-0.08876	-0.27836	-0.09434
		-0.9616	0.33713	0.00154	-0.28661	-0.08974	-0.27904	-0.09472
		-0.96	0.33713	0.00168	-0.28652	-0.09055	-0.2795	-0.09516
		-0.9584	0.35403	0.00142	-0.28732	-0.09077	-0.28043	-0.09546
		-0.9568	0.37079	0.00149	-0.28797	-0.09133	-0.28066	-0.09669
		-0.9552	0.38762	0.00166	-0.28863	-0.09168	-0.28136	-0.09717
		-0.9536	0.38768	0.00166	-0.28874	-0.09201	-0.28178	-0.0975
		-0.952	0.40444	0.00167	-0.28926	-0.09305	-0.28221	-0.09838
		-0.9504	0.42134	0.00164	-0.28991	-0.09328	-0.28304	-0.09859
		-0.9488	0.4381	0.00159	-0.29047	-0.09381	-0.28385	-0.09956
		-0.9472	0.45458	0.00147	-0.29099	-0.09456	-0.28421	-0.10015
		-0.9456	0.45498	0.00146	-0.29128	-0.09485	-0.28491	-0.10072
		-0.944	0.47181	0.00167	-0.29224	-0.09527	-0.28522	-0.10118
		-0.9424	0.48857	0.00163	-0.29289	-0.09617	-0.28611	-0.10169
		-0.9408	0.5054	0.00166	-0.29368	-0.0967	-0.28617	-0.10199
		-0.9392	0.52221	0.00189	-0.29383	-0.0977	-0.28744	-0.10329
		-0.9376	0.52228	0.00159	-0.2945	-0.09794	-0.28778	-0.1042
		-0.936	0.53911	0.00172	-0.29538	-0.09811	-0.28818	-0.10438
		-0.9344	0.55587	0.00183	-0.29606	-0.09937	-0.28842	-0.10499
		-0.9328	0.57269	0.00162	-0.29633	-0.09972	-0.2892	-0.10591
		-0.9312	0.58939	0.00176	-0.2969	-0.10017	-0.2902	-0.10671
		-0.9296	0.58959	0.00181	-0.29826	-0.1009	-0.29018	-0.10745
		-0.928	0.60641	0.0018	-0.29759	-0.10194	-0.29072	-0.10821
		-0.9264	0.62317	0.00157	-0.29854	-0.10158	-0.29204	-0.10866
		-0.9248	0.62323	0.00159	-0.29981	-0.10294	-0.29211	-0.10931
		-0.9232	0.63999	0.00167	-0.30002	-0.10333	-0.29231	-0.1098
		-0.9216	0.65682	0.00146	-0.30065	-0.10416	-0.29357	-0.11023
		-0.92	0.67253	0.00157	-0.30106	-0.10466	-0.29433	-0.11091
		-0.9184	0.6737	0.0016	-0.30201	-0.10581	-0.29481	-0.11222
		-0.9168	0.69053	0.00165	-0.30209	-0.10608	-0.29574	-0.11275
		-0.9152	0.70729	0.00145	-0.30307	-0.10714	-0.29607	-0.11396
		-0.9136	0.70736	0.00166	-0.30334	-0.1077	-0.29652	-0.11396
		-0.912	0.72412	0.00152	-0.30482	-0.10866	-0.29723	-0.11519
		-0.9104	0.74095	0.00141	-0.30523	-0.10904	-0.29787	-0.11515
		-0.9088	0.74101	0.00155	-0.306	-0.10975	-0.29847	-0.11626
		-0.9072	0.75783	0.00169	-0.30654	-0.10995	-0.29891	-0.11688
		-0.9056	0.77459	0.00159	-0.30676	-0.11094	-0.29981	-0.11719
		-0.904	0.79135	0.00142	-0.30781	-0.11164	-0.30062	-0.11848
		-0.9024	0.79148	0.00141	-0.30827	-0.11246	-0.30106	-0.11866
		-0.9008	0.80831	0.0015	-0.30889	-0.11328	-0.30131	-0.11951
		-0.8992	0.82507	0.00172	-0.30969	-0.11394	-0.30276	-0.12065
		-0.8976	0.82514	0.00155	-0.31041	-0.11468	-0.30288	-0.12094
		-0.896	0.84197	0.00151	-0.31095	-0.11493	-0.30321	-0.12204
		-0.8944	0.85872	0.00142	-0.31133	-0.11553	-0.30401	-0.12283
		-0.8928	0.8601	0.00139	-0.31229	-0.11681	-0.30507	-0.12358
		-0.8912	0.87561	0.0014	-0.31275	-0.1174	-0.30477	-0.12437
		-0.8896	0.89237	0.00156	-0.31329	-0.11821	-0.30591	-0.12479
		-0.888	0.90907	0.00166	-0.31448	-0.11892	-0.30659	-0.12561
		-0.8864	0.90927	0.00168	-0.31488	-0.11954	-0.30757	-0.12676
		-0.8848	0.92603	0.00165	-0.31603	-0.12038	-0.30862	-0.12671
		-0.8832	0.94279	0.00158	-0.31599	-0.12054	-0.30889	-0.12786
		-0.8816	0.94291	0.00136	-0.31669	-0.12188	-0.30922	-0.1287
		-0.88	0.95974	0.0016	-0.31774	-0.12316	-0.31051	-0.12974
		-0.8784	0.9765	0.0017	-0.31784	-0.12343	-0.31067	-0.13021
		-0.8768	0.97656	0.00159	-0.31909	-0.12436	-0.31139	-0.13087
		-0.8752	0.99339	0.00169	-0.31959	-0.12507	-0.3123	-0.13185
		-0.8736	1.01014	0.00152	-0.31993	-0.12546	-0.31298	-0.13305
		-0.872	1.01022	0.00147	-0.32091	-0.12656	-0.31289	-0.13328
		-0.8704	1.02704	0.00139	-0.32115	-0.12721	-0.31401	-0.13452
		-0.8688	1.0438	0.00138	-0.3223	-0.12822	-0.31454	-0.13523
		-0.8672	1.04386	0.00173	-0.32309	-0.12852	-0.31601	-0.13592
		-0.8656	1.06069	0.00164	-0.32411	-0.12983	-0.31627	-0.13649
		-0.864	1.07745	0.00144	-0.32438	-0.13052	-0.31713	-0.1373
		-0.8624	1.07757	0.0014	-0.32553	-0.13151	-0.31768	-0.13834
		-0.8608	1.09433	0.00157	-0.32591	-0.13181	-0.31826	-0.13927
		-0.8592	1.11111	0.00155	-0.32608	-0.13288	-0.319	-0.14003
		-0.8576	1.11116	0.0017	-0.32743	-0.13341	-0.31947	-0.14103
		-0.856	1.12792	0.00162	-0.32767	-0.13458	-0.32071	-0.14172
		-0.8544	1.14475	0.00167	-0.32774	-0.13511	-0.32121	-0.14222
		-0.8528	1.14482	0.00164	-0.32899	-0.13611	-0.32191	-0.14352
		-0.8512	1.16164	0.00126	-0.33008	-0.13711	-0.32281	-0.1441
		-0.8496	1.17839	0.00128	-0.33049	-0.13795	-0.32314	-0.14436
		-0.848	1.17839	0.00148	-0.33118	-0.13863	-0.32406	-0.14583
		-0.8464	1.19522	0.00142	-0.33208	-0.13942	-0.32454	-0.14647
		-0.8448	1.19529	0.00142	-0.33236	-0.14072	-0.32545	-0.14708
		-0.8432	1.21205	0.00158	-0.33345	-0.14151	-0.32551	-0.14856
		-0.8416	1.21212	0.00153	-0.33404	-0.14225	-0.32673	-0.14918
		-0.84	1.22894	0.00135	-0.33486	-0.1428	-0.327	-0.14978
		-0.8384	1.22894	0.00154	-0.33538	-0.1435	-0.32806	-0.15071
		-0.8368	1.2457	0.00172	-0.33608	-0.14442	-0.32859	-0.15148
		-0.8352	1.24577	0.00152	-0.33687	-0.14573	-0.32893	-0.15233
		-0.8336	1.26253	0.00174	-0.33781	-0.14613	-0.32984	-0.15307
		-0.832	1.26253	0.00168	-0.33819	-0.1473	-0.33109	-0.15393
		-0.8304	1.27935	0.0016	-0.33873	-0.14794	-0.33161	-0.15462
		-0.8288	1.27935	0.00162	-0.33904	-0.14899	-0.33177	-0.15526
		-0.8272	1.29618	0.00159	-0.34019	-0.15024	-0.33273	-0.15614
		-0.8256	1.29624	0.00162	-0.34056	-0.15051	-0.33323	-0.15768
		-0.824	1.29664	0.00163	-0.34143	-0.15125	-0.33363	-0.15767
		-0.8224	1.313	0.00175	-0.34263	-0.15264	-0.33492	-0.15887
		-0.8208	1.31307	0.00174	-0.3433	-0.15385	-0.33544	-0.16022
		-0.8192	1.32983	0.0014	-0.34419	-0.15399	-0.3356	-0.16033
		-0.8176	1.3299	0.00153	-0.34471	-0.15507	-0.33654	-0.16179
		-0.816	1.34666	0.00161	-0.34509	-0.15589	-0.33672	-0.16206
		-0.8144	1.34666	0.00156	-0.34518	-0.15697	-0.3375	-0.16253
		-0.8128	1.34671	0.00157	-0.34656	-0.1576	-0.33841	-0.16346
		-0.8112	1.36347	0.00158	-0.34692	-0.15817	-0.33934	-0.16484
		-0.8096	1.36354	0.00134	-0.34712	-0.15897	-0.33994	-0.16506
		-0.808	1.36354	0.00147	-0.34829	-0.16043	-0.34021	-0.16604
		-0.8064	1.3803	0.00152	-0.34893	-0.16119	-0.34131	-0.16715
		-0.8048	1.3803	0.00128	-0.34962	-0.16207	-0.34168	-0.16792
		-0.8032	1.3803	0.0013	-0.3501	-0.16258	-0.34165	-0.16842
		-0.8016	1.3803	0.00154	-0.35088	-0.16365	-0.34278	-0.16919
		-0.8	1.3803	0.00143	-0.35147	-0.16391	-0.34348	-0.16981
		-0.7984	1.38037	0.00157	-0.35202	-0.16477	-0.34412	-0.17086
		-0.7968	1.3803	0.00144	-0.35255	-0.16606	-0.34441	-0.17158
		-0.7952	1.38037	0.00149	-0.35297	-0.16686	-0.34518	-0.17214
		-0.7936	1.3803	0.00177	-0.35367	-0.16762	-0.34604	-0.17311
		-0.792	1.38037	0.00171	-0.35446	-0.16838	-0.34634	-0.17393
		-0.7904	1.38037	0.00172	-0.35491	-0.16941	-0.3466	-0.17404
		-0.7888	1.38037	0.00156	-0.35583	-0.17011	-0.34764	-0.17473
		-0.7872	1.38037	0.00151	-0.35619	-0.17111	-0.34787	-0.17559
		-0.7856	1.3805	0.00141	-0.35634	-0.17171	-0.34866	-0.17635
		-0.784	1.397	0.00149	-0.35757	-0.17166	-0.34921	-0.17703
		-0.7824	1.39713	0.00158	-0.35795	-0.17303	-0.34977	-0.17779
		-0.7808	1.39719	0.00149	-0.35833	-0.17358	-0.35029	-0.17824
		-0.7792	1.39713	0.00148	-0.3592	-0.17434	-0.35081	-0.17905
		-0.7776	1.39719	0.00158	-0.35942	-0.17491	-0.35137	-0.1795
		-0.776	1.39713	0.00148	-0.35971	-0.17584	-0.35135	-0.18071
		-0.7744	1.39719	0.00166	-0.36092	-0.17632	-0.35252	-0.18115
		-0.7728	1.39719	0.00163	-0.36113	-0.17725	-0.35253	-0.18196
		-0.7712	1.39719	0.00156	-0.36133	-0.17791	-0.35294	-0.18219
		-0.7696	1.39726	0.00165	-0.36243	-0.17871	-0.35379	-0.18268
		-0.768	1.41382	0.00172	-0.36266	-0.17938	-0.35404	-0.18302
		-0.7664	1.41396	0.00163	-0.36325	-0.17949	-0.35456	-0.18427
		-0.7648	1.41396	0.0015	-0.36412	-0.18038	-0.35489	-0.18439
		-0.7632	1.41396	0.00152	-0.36391	-0.18066	-0.35571	-0.18464
		-0.7616	1.41396	0.00151	-0.36454	-0.18194	-0.35594	-0.18564
		-0.76	1.41396	0.00149	-0.36459	-0.18211	-0.35642	-0.18564
		-0.7584	1.41396	0.00164	-0.36574	-0.18296	-0.3564	-0.18651
		-0.7568	1.41396	0.00162	-0.36589	-0.18357	-0.35735	-0.18753
		-0.7552	1.41396	0.0016	-0.36614	-0.18428	-0.3573	-0.18758
		-0.7536	1.41396	0.00164	-0.36698	-0.1844	-0.35778	-0.18841
		-0.752	1.41396	0.00141	-0.36736	-0.18523	-0.35868	-0.18903
		-0.7504	1.41396	0.0014	-0.36764	-0.18599	-0.35885	-0.18939
		-0.7488	1.41402	0.00148	-0.36783	-0.18657	-0.35901	-0.19006
		-0.7472	1.41396	0.00153	-0.36858	-0.18709	-0.35938	-0.19049
		-0.7456	1.41396	0.00151	-0.36906	-0.1875	-0.36042	-0.19105
		-0.744	1.41396	0.00159	-0.36916	-0.18839	-0.36099	-0.19145
		-0.7424	1.41396	0.00161	-0.3695	-0.18885	-0.36084	-0.19229
		-0.7408	1.41396	0.00139	-0.37054	-0.18928	-0.36177	-0.19254
		-0.7392	1.41396	0.00159	-0.37081	-0.19028	-0.36199	-0.19238
		-0.7376	1.39733	0.00147	-0.37057	-0.19029	-0.36221	-0.19332
		-0.736	1.39719	0.00161	-0.37143	-0.19099	-0.36232	-0.19399
		-0.7344	1.39719	0.00154	-0.37183	-0.19171	-0.36242	-0.19392
		-0.7328	1.39719	0.00158	-0.37169	-0.1921	-0.36315	-0.19481
		-0.7312	1.39713	0.00131	-0.37224	-0.19248	-0.36371	-0.19544
		-0.7296	1.39719	0.00158	-0.37261	-0.1928	-0.36357	-0.19549
		-0.728	1.39713	0.00142	-0.37331	-0.19386	-0.36412	-0.19631
		-0.7264	1.39706	0.0015	-0.37338	-0.19373	-0.36394	-0.19676
		-0.7248	1.39562	0.00147	-0.37356	-0.19429	-0.36435	-0.19695
		-0.7232	1.38037	0.0016	-0.374	-0.19507	-0.36485	-0.19734
		-0.7216	1.38037	0.0017	-0.37414	-0.19557	-0.36523	-0.19742
		-0.72	1.3803	0.00168	-0.37479	-0.19578	-0.36543	-0.1978
		-0.7184	1.3803	0.00172	-0.37503	-0.19604	-0.36529	-0.19864
		-0.7168	1.3803	0.00166	-0.37566	-0.19716	-0.36617	-0.19871
		-0.7152	1.37616	0.00169	-0.37555	-0.19706	-0.36594	-0.19916
		-0.7136	1.36354	0.00156	-0.37553	-0.19744	-0.36598	-0.19932
		-0.712	1.36354	0.00164	-0.37578	-0.19763	-0.36688	-0.19971
		-0.7104	1.36347	0.0016	-0.37593	-0.19846	-0.36676	-0.20018
		-0.7088	1.36347	0.00177	-0.37674	-0.19879	-0.36709	-0.20042
		-0.7072	1.34671	0.00169	-0.37709	-0.19868	-0.36756	-0.20033
		-0.7056	1.34671	0.00166	-0.37693	-0.19914	-0.36734	-0.20064
		-0.704	1.34666	0.00166	-0.37721	-0.19986	-0.36732	-0.20147
		-0.7024	1.34666	0.00163	-0.37726	-0.20039	-0.36829	-0.20148
		-0.7008	1.33022	0.00163	-0.37785	-0.20049	-0.36834	-0.20176
		-0.6992	1.3299	0.00145	-0.37862	-0.20039	-0.3684	-0.2021
		-0.6976	1.32983	0.00148	-0.37855	-0.20123	-0.36849	-0.20218
		-0.696	1.32976	0.00143	-0.37879	-0.20166	-0.36902	-0.20251
		-0.6944	1.31307	0.00157	-0.37886	-0.20204	-0.36861	-0.20214
		-0.6928	1.313	0.00154	-0.37879	-0.20204	-0.36871	-0.20248
		-0.6912	1.313	0.00159	-0.37871	-0.20204	-0.36953	-0.20343
		-0.6896	1.29624	0.00165	-0.37934	-0.20283	-0.36948	-0.20355
		-0.688	1.29618	0.00149	-0.37949	-0.20293	-0.36999	-0.20339
		-0.6864	1.29618	0.00171	-0.37934	-0.20356	-0.36972	-0.20385
		-0.6848	1.27941	0.00158	-0.37956	-0.20349	-0.36985	-0.20359
		-0.6832	1.27941	0.00153	-0.38024	-0.20345	-0.37033	-0.2039
		-0.6816	1.27935	0.00141	-0.38031	-0.20371	-0.36983	-0.20396
		-0.68	1.2626	0.00144	-0.38018	-0.20364	-0.37043	-0.20359
		-0.6784	1.26253	0.00169	-0.38007	-0.2042	-0.36981	-0.20409
		-0.6768	1.26253	0.00153	-0.38001	-0.20383	-0.3702	-0.20503
		-0.6752	1.24577	0.00171	-0.38024	-0.20446	-0.36999	-0.20479
		-0.6736	1.24577	0.00159	-0.38037	-0.20472	-0.37001	-0.20499
		-0.672	1.22908	0.00153	-0.38037	-0.20506	-0.37081	-0.20491
		-0.6704	1.22894	0.00142	-0.38073	-0.20519	-0.37035	-0.20478
		-0.6688	1.22888	0.00163	-0.38029	-0.20508	-0.37039	-0.20511
		-0.6672	1.21212	0.00173	-0.38094	-0.20511	-0.37031	-0.20508
		-0.6656	1.21212	0.00165	-0.38096	-0.20506	-0.37066	-0.20521
		-0.664	1.19529	0.00167	-0.38074	-0.20548	-0.3704	-0.20486
		-0.6624	1.19522	0.00155	-0.38031	-0.20512	-0.37074	-0.20491
		-0.6608	1.17853	0.00131	-0.38129	-0.20538	-0.37094	-0.20519
		-0.6592	1.17839	0.00148	-0.38115	-0.20563	-0.3706	-0.20499
		-0.6576	1.16178	0.00167	-0.38125	-0.20574	-0.37087	-0.20508
		-0.656	1.16158	0.00151	-0.38109	-0.20601	-0.37107	-0.20512
		-0.6544	1.16158	0.00142	-0.3813	-0.20571	-0.3713	-0.20506
		-0.6528	1.14482	0.00166	-0.38096	-0.20549	-0.37112	-0.20518
		-0.6512	1.14107	0.00154	-0.38101	-0.20552	-0.37042	-0.20473
		-0.6496	1.12792	0.00159	-0.38088	-0.20599	-0.37071	-0.20489
		-0.648	1.11826	0.0018	-0.38136	-0.20545	-0.37044	-0.20521
		-0.6464	1.11116	0.00156	-0.38136	-0.20596	-0.36987	-0.20491
		-0.6448	1.09579	0.00167	-0.38049	-0.20574	-0.36986	-0.20503
		-0.6432	1.09428	0.00185	-0.38068	-0.20587	-0.37035	-0.20485
		-0.6416	1.07764	0.00158	-0.38143	-0.20569	-0.37002	-0.20477
		-0.64	1.07752	0.00156	-0.38114	-0.20529	-0.36994	-0.20493
		-0.6384	1.06069	0.00167	-0.38042	-0.20561	-0.36999	-0.20463
		-0.6368	1.06062	0.00167	-0.38054	-0.20529	-0.37048	-0.20478
		-0.6352	1.04386	0.00165	-0.38058	-0.20547	-0.37022	-0.20461
		-0.6336	1.0438	0.00172	-0.38068	-0.20509	-0.36994	-0.20419
		-0.632	1.02704	0.00171	-0.38064	-0.20511	-0.36982	-0.20406
		-0.6304	1.01133	0.00134	-0.38041	-0.20518	-0.36988	-0.20397
		-0.6288	1.01022	0.00148	-0.38034	-0.20484	-0.36993	-0.20354
		-0.6272	0.99339	0.00176	-0.38016	-0.20479	-0.36975	-0.20353
		-0.6256	0.99333	0.00146	-0.38022	-0.20443	-0.36929	-0.20355
		-0.624	0.97656	0.00174	-0.38006	-0.20451	-0.36936	-0.20326
		-0.6224	0.96131	0.00152	-0.38007	-0.20397	-0.36859	-0.20294
		-0.6208	0.95967	0.00153	-0.37964	-0.20438	-0.36894	-0.20244
		-0.6192	0.94291	0.00164	-0.38003	-0.20374	-0.36844	-0.20262
		-0.6176	0.94284	0.00164	-0.37975	-0.20372	-0.36851	-0.20191
		-0.616	0.92608	0.00169	-0.37924	-0.20358	-0.36843	-0.20168
		-0.6144	0.90927	0.0015	-0.37941	-0.20313	-0.36826	-0.20182
		-0.6128	0.9092	0.00169	-0.37879	-0.20244	-0.36826	-0.20154
		-0.6112	0.89244	0.00172	-0.37861	-0.20289	-0.36766	-0.2012
		-0.6096	0.87561	0.00165	-0.37879	-0.20277	-0.36742	-0.20101
		-0.608	0.87554	0.00154	-0.37854	-0.20237	-0.36722	-0.20041
		-0.6064	0.85878	0.0016	-0.37822	-0.20201	-0.36689	-0.20031
		-0.6048	0.84197	0.00157	-0.37817	-0.20205	-0.36669	-0.20014
		-0.6032	0.8419	0.00168	-0.37794	-0.20192	-0.36662	-0.19967
		-0.6016	0.82514	0.00143	-0.37731	-0.20104	-0.36664	-0.19942
		-0.6	0.80831	0.00163	-0.37691	-0.20076	-0.36623	-0.19928
		-0.5984	0.80825	0.00163	-0.37714	-0.20081	-0.36568	-0.19873
		-0.5968	0.79142	0.00145	-0.37694	-0.20025	-0.3656	-0.19871
		-0.5952	0.77466	0.00157	-0.37616	-0.20008	-0.36547	-0.19774
		-0.5936	0.75796	0.00166	-0.37614	-0.19933	-0.36517	-0.19724
		-0.592	0.75776	0.00163	-0.37563	-0.19906	-0.36448	-0.19701
		-0.5904	0.74101	0.00155	-0.37596	-0.19876	-0.36454	-0.19714
		-0.5888	0.72425	0.00149	-0.37566	-0.19859	-0.36368	-0.19641
		-0.5872	0.72162	0.00156	-0.37541	-0.19788	-0.36356	-0.19666
		-0.5856	0.70729	0.00151	-0.37503	-0.19749	-0.3634	-0.19596
		-0.584	0.69053	0.00161	-0.37436	-0.19756	-0.36341	-0.19528
		-0.5824	0.6737	0.00159	-0.37411	-0.19656	-0.36243	-0.19467
		-0.5808	0.67365	0.00156	-0.37376	-0.19617	-0.36231	-0.19459
		-0.5792	0.65682	0.00143	-0.37386	-0.19543	-0.36194	-0.19405
		-0.5776	0.64006	0.00147	-0.37339	-0.19561	-0.36176	-0.19336
		-0.576	0.62323	0.00141	-0.37265	-0.19542	-0.36126	-0.19301
		-0.5744	0.62317	0.00175	-0.37263	-0.19416	-0.36083	-0.19261
		-0.5728	0.60634	0.00161	-0.37214	-0.19388	-0.36049	-0.19212
		-0.5712	0.58951	0.00151	-0.37221	-0.19381	-0.36032	-0.19129
		-0.5696	0.57276	0.00152	-0.37146	-0.19281	-0.35888	-0.1916
		-0.568	0.556	0.00158	-0.37079	-0.19246	-0.35895	-0.19053
		-0.5664	0.55587	0.00157	-0.37064	-0.19186	-0.35931	-0.19036
		-0.5648	0.53904	0.00174	-0.37033	-0.19139	-0.35879	-0.18934
		-0.5632	0.52228	0.00173	-0.36948	-0.19086	-0.35835	-0.18878
		-0.5616	0.50545	0.00168	-0.36961	-0.19076	-0.35763	-0.18876
		-0.56	0.48862	0.00181	-0.36923	-0.1898	-0.35768	-0.18802
		-0.5584	0.47542	0.0016	-0.36895	-0.18903	-0.35669	-0.18746
		-0.5568	0.47174	0.00156	-0.36867	-0.18874	-0.35639	-0.18703
		-0.5552	0.45498	0.00141	-0.36778	-0.18855	-0.35592	-0.186
		-0.5536	0.43815	0.00178	-0.36736	-0.18783	-0.35561	-0.18585
		-0.552	0.42134	0.00153	-0.36648	-0.18739	-0.35523	-0.18474
		-0.5504	0.42127	0.00151	-0.36592	-0.18624	-0.35441	-0.18459
		-0.5488	0.40444	0.0014	-0.36598	-0.18564	-0.35429	-0.18423
		-0.5472	0.38768	0.00164	-0.36577	-0.18529	-0.35379	-0.18324
		-0.5456	0.37085	0.00157	-0.36463	-0.18459	-0.35277	-0.18232
		-0.544	0.35403	0.0017	-0.36417	-0.18429	-0.35276	-0.18231
		-0.5424	0.35396	0.00152	-0.36419	-0.18412	-0.35179	-0.18174
		-0.5408	0.33713	0.00167	-0.36316	-0.18338	-0.35135	-0.18099
		-0.5392	0.32032	0.00141	-0.3629	-0.18254	-0.35161	-0.18028
		-0.5376	0.30356	0.00175	-0.3623	-0.18149	-0.35071	-0.1799
		-0.536	0.28686	0.00161	-0.3626	-0.18102	-0.35008	-0.17904
		-0.5344	0.28318	0.00166	-0.36152	-0.18063	-0.34936	-0.17822
		-0.5328	0.26983	0.00156	-0.36108	-0.17949	-0.34921	-0.17788
		-0.5312	0.25302	0.00158	-0.36085	-0.17877	-0.34816	-0.17749
		-0.5296	0.23619	0.00167	-0.35982	-0.17876	-0.34766	-0.17676
		-0.528	0.21943	0.00168	-0.35945	-0.17782	-0.34777	-0.17612
		-0.5264	0.20287	0.00156	-0.35902	-0.17737	-0.34657	-0.17521
		-0.5248	0.18637	0.00161	-0.35801	-0.17696	-0.34629	-0.1741
		-0.5232	0.18571	0.0016	-0.35784	-0.17624	-0.34524	-0.17314
		-0.5216	0.16889	0.00163	-0.35748	-0.17502	-0.34489	-0.17289
		-0.52	0.15206	0.00147	-0.3566	-0.17431	-0.3447	-0.17191
		-0.5184	0.1353	0.00141	-0.35645	-0.17394	-0.34445	-0.17127
		-0.5168	0.11848	0.00135	-0.35613	-0.17318	-0.34324	-0.17117
		-0.5152	0.10356	0.00166	-0.35496	-0.17239	-0.34336	-0.16999
		-0.5136	0.10158	0.00182	-0.35462	-0.17197	-0.34246	-0.1695
		-0.512	0.08477	0.00139	-0.35434	-0.17092	-0.34169	-0.16841
		-0.5104	0.068	0.00166	-0.35322	-0.17034	-0.34148	-0.16798
		-0.5088	0.05118	0.00169	-0.353	-0.16895	-0.34096	-0.16717
		-0.5072	0.03435	0.00146	-0.35247	-0.16867	-0.33986	-0.16675
		-0.5056	0.0195	0.00165	-0.35163	-0.16788	-0.33961	-0.1654
		-0.504	0.01747	0.00163	-0.35102	-0.1671	-0.3382	-0.16521
		-0.5024	0.000635152	0.00146	-0.35055	-0.16661	-0.33836	-0.16436
		-0.5008	-0.01619	0.00139	-0.34982	-0.16577	-0.33786	-0.16388
		-0.4992	-0.03295	0.00165	-0.34968	-0.16502	-0.33703	-0.16307
		-0.4976	-0.04978	0.00166	-0.34899	-0.16394	-0.33663	-0.16198
		-0.496	-0.06647	0.00152	-0.34839	-0.16333	-0.33611	-0.16146
		-0.4944	-0.07908	0.00149	-0.34752	-0.16195	-0.3351	-0.16042
		-0.4928	-0.0835	0.00143	-0.34667	-0.16179	-0.33441	-0.15946
		-0.4912	-0.10031	0.00159	-0.3466	-0.16136	-0.33372	-0.15878
		-0.4896	-0.11714	0.00163	-0.34563	-0.16053	-0.33387	-0.15837
		-0.488	-0.1339	0.00157	-0.34474	-0.15943	-0.33287	-0.15707
		-0.4864	-0.15073	0.0015	-0.34485	-0.15863	-0.33239	-0.15614
		-0.4848	-0.1508	0.00175	-0.34361	-0.1577	-0.33161	-0.15548
		-0.4832	-0.16756	0.00172	-0.34305	-0.15715	-0.33102	-0.15545
		-0.4816	-0.18417	0.00138	-0.34269	-0.1564	-0.33054	-0.15428
		-0.48	-0.18444	0.0015	-0.3419	-0.1553	-0.32919	-0.15359
		-0.4784	-0.2012	0.00162	-0.34135	-0.15469	-0.32902	-0.15236
		-0.4768	-0.20127	0.00163	-0.34054	-0.1539	-0.32823	-0.15209
		-0.4752	-0.21803	0.00159	-0.3401	-0.15225	-0.32714	-0.15077
		-0.4736	-0.23479	0.00168	-0.33966	-0.15221	-0.32714	-0.15005
		-0.472	-0.23492	0.0014	-0.33864	-0.15159	-0.32689	-0.14937
		-0.4704	-0.25167	0.00136	-0.33832	-0.15056	-0.32551	-0.14829
		-0.4688	-0.26838	0.00172	-0.33709	-0.14959	-0.32499	-0.14818
		-0.4672	-0.26857	0.00152	-0.337	-0.14865	-0.32459	-0.14716
		-0.4656	-0.28539	0.00158	-0.33624	-0.14846	-0.32408	-0.1464
		-0.464	-0.30215	0.00176	-0.33531	-0.1475	-0.32286	-0.14583
		-0.4624	-0.31885	0.0013	-0.33514	-0.14646	-0.32238	-0.14449
		-0.4608	-0.31905	0.00172	-0.33443	-0.14584	-0.32161	-0.14424
		-0.4592	-0.33581	0.00166	-0.33381	-0.14491	-0.32091	-0.14349
		-0.4576	-0.35263	0.00161	-0.3335	-0.14447	-0.32053	-0.14292
		-0.456	-0.35867	0.00155	-0.33265	-0.14326	-0.31944	-0.14246
		-0.4544	-0.36952	0.00175	-0.33203	-0.14284	-0.31915	-0.14124
		-0.4528	-0.38635	0.00169	-0.33091	-0.14207	-0.3186	-0.14053
		-0.4512	-0.40311	0.00172	-0.33067	-0.14133	-0.31746	-0.13979
		-0.4496	-0.41927	0.00157	-0.32985	-0.14048	-0.31729	-0.13901
		-0.448	-0.41999	0.0016	-0.32909	-0.13941	-0.31751	-0.13808
		-0.4464	-0.43675	0.00165	-0.32871	-0.13885	-0.31627	-0.13744
		-0.4448	-0.45358	0.00141	-0.32767	-0.13824	-0.31561	-0.13678
		-0.4432	-0.45726	0.00143	-0.32744	-0.13729	-0.31484	-0.13598
		-0.4416	-0.47047	0.00163	-0.32692	-0.13643	-0.31448	-0.13508
		-0.44	-0.4873	0.00178	-0.32639	-0.1362	-0.31366	-0.13431
		-0.4384	-0.50398	0.00144	-0.32564	-0.13486	-0.31291	-0.13405
		-0.4368	-0.51989	0.00133	-0.32429	-0.13419	-0.31241	-0.13293
		-0.4352	-0.52094	0.00162	-0.32407	-0.13344	-0.31147	-0.13157
		-0.4336	-0.53771	0.00152	-0.32374	-0.13251	-0.31119	-0.13128
		-0.432	-0.55447	0.00142	-0.32266	-0.13179	-0.31029	-0.12989
		-0.4304	-0.57129	0.00129	-0.32248	-0.13151	-0.30935	-0.12987
		-0.4288	-0.57143	0.00167	-0.32133	-0.13043	-0.30886	-0.12896
		-0.4272	-0.58824	0.00149	-0.32096	-0.12943	-0.3083	-0.12841
		-0.4256	-0.60494	0.00148	-0.32027	-0.12886	-0.30785	-0.12741
		-0.424	-0.62032	0.00153	-0.31918	-0.12843	-0.30714	-0.12639
		-0.4224	-0.62183	0.00154	-0.31903	-0.1269	-0.30655	-0.12514
		-0.4208	-0.63866	0.00141	-0.31803	-0.12674	-0.30579	-0.12543
		-0.4192	-0.65549	0.0016	-0.31774	-0.12592	-0.30502	-0.12434
		-0.4176	-0.65554	0.00175	-0.31724	-0.12517	-0.30464	-0.12359
		-0.416	-0.6723	0.00165	-0.31631	-0.12423	-0.3034	-0.12273
		-0.4144	-0.68913	0.00141	-0.31596	-0.12358	-0.30351	-0.12201
		-0.4128	-0.70569	0.00167	-0.315	-0.12254	-0.30246	-0.12179
		-0.4112	-0.70602	0.0016	-0.31461	-0.12238	-0.30253	-0.12077
		-0.4096	-0.72278	0.00172	-0.31351	-0.1218	-0.30139	-0.12037
		-0.408	-0.73961	0.0017	-0.31294	-0.12028	-0.30056	-0.11901
		-0.4064	-0.73968	0.00175	-0.31288	-0.11944	-0.30004	-0.11853
		-0.4048	-0.75651	0.00147	-0.31165	-0.11909	-0.29967	-0.11713
		-0.4032	-0.77326	0.00156	-0.31121	-0.11849	-0.29904	-0.11731
		-0.4016	-0.79002	0.00144	-0.31066	-0.11789	-0.29842	-0.11646
		-0.4	-0.79015	0.00164	-0.30964	-0.1174	-0.2978	-0.11543
		-0.3984	-0.80698	0.00132	-0.30966	-0.11614	-0.29693	-0.11515
		-0.3968	-0.82374	0.00158	-0.30838	-0.11549	-0.29646	-0.11395
		-0.3952	-0.82379	0.00157	-0.30839	-0.1149	-0.29552	-0.11343
		-0.3936	-0.84062	0.00163	-0.30779	-0.11427	-0.29513	-0.11252
		-0.392	-0.85745	0.00187	-0.30666	-0.1136	-0.295	-0.11229
		-0.3904	-0.87026	0.00158	-0.30634	-0.11253	-0.29434	-0.1118
		-0.3888	-0.87428	0.00123	-0.30539	-0.11183	-0.29313	-0.11041
		-0.3872	-0.89104	0.00139	-0.30516	-0.11092	-0.29254	-0.1095
		-0.3856	-0.90785	0.00163	-0.30389	-0.11011	-0.29271	-0.10888
		-0.384	-0.90793	0.0017	-0.30388	-0.10942	-0.29141	-0.10826
		-0.3824	-0.92468	0.00145	-0.30332	-0.10846	-0.29088	-0.10748
		-0.3808	-0.94151	0.00148	-0.30262	-0.10794	-0.29034	-0.10729
		-0.3792	-0.94158	0.0015	-0.30128	-0.10763	-0.28941	-0.10616
		-0.3776	-0.9584	0.00145	-0.30119	-0.10663	-0.28894	-0.10591
		-0.376	-0.97516	0.00141	-0.30101	-0.10621	-0.28846	-0.10521
		-0.3744	-0.97523	0.00163	-0.29991	-0.10583	-0.28742	-0.10433
		-0.3728	-0.99199	0.00166	-0.29927	-0.10474	-0.28737	-0.10328
		-0.3712	-1.00882	0.00169	-0.29867	-0.10419	-0.28702	-0.10337
		-0.3696	-1.00882	0.00149	-0.29796	-0.10366	-0.28619	-0.10224
		-0.368	-1.0257	0.00165	-0.29744	-0.10273	-0.28586	-0.10136
		-0.3664	-1.04246	0.00143	-0.2965	-0.10207	-0.28478	-0.10088
		-0.3648	-1.04444	0.00156	-0.29618	-0.10123	-0.28429	-0.09992
		-0.3632	-1.05929	0.00163	-0.2955	-0.10071	-0.28352	-0.09936
		-0.3616	-1.07612	0.00175	-0.29475	-0.09961	-0.28328	-0.09894
		-0.36	-1.07617	0.00165	-0.2943	-0.09942	-0.28263	-0.09792
		-0.3584	-1.09293	0.00176	-0.29367	-0.09918	-0.28191	-0.09742
		-0.3568	-1.10976	0.00165	-0.29273	-0.09786	-0.28128	-0.09693
		-0.3552	-1.10983	0.00151	-0.2921	-0.09728	-0.28054	-0.09621
		-0.3536	-1.12659	0.00163	-0.29159	-0.09691	-0.28019	-0.09599
		-0.352	-1.14328	0.0016	-0.29101	-0.09642	-0.27937	-0.09521
		-0.3504	-1.14342	0.00148	-0.29071	-0.09535	-0.27903	-0.09442
		-0.3488	-1.16031	0.00153	-0.29044	-0.09477	-0.27831	-0.09335
		-0.3472	-1.1682	0.00156	-0.28954	-0.09463	-0.27808	-0.09308
		-0.3456	-1.17713	0.00161	-0.28903	-0.09394	-0.27751	-0.09204
		-0.344	-1.19382	0.00157	-0.28815	-0.09317	-0.277	-0.09169
		-0.3424	-1.19395	0.00153	-0.28738	-0.09272	-0.27631	-0.09129
		-0.3408	-1.21071	0.00168	-0.28704	-0.09218	-0.27549	-0.09061
		-0.3392	-1.21078	0.00149	-0.28672	-0.09158	-0.27507	-0.09008
		-0.3376	-1.22754	0.0017	-0.28568	-0.09043	-0.27451	-0.08906
		-0.336	-1.24417	0.00181	-0.28579	-0.08982	-0.27384	-0.08854
		-0.3344	-1.24444	0.00166	-0.28539	-0.08941	-0.27308	-0.08798
		-0.3328	-1.2612	0.00165	-0.28419	-0.08812	-0.27316	-0.08743
		-0.3312	-1.26125	0.00167	-0.28326	-0.08834	-0.27266	-0.08676
		-0.3296	-1.27801	0.00159	-0.28271	-0.08766	-0.2716	-0.08608
		-0.328	-1.27808	0.00165	-0.28251	-0.08708	-0.2711	-0.08586
		-0.3264	-1.29484	0.00156	-0.28223	-0.08671	-0.27068	-0.08528
		-0.3248	-1.29491	0.00147	-0.28189	-0.08579	-0.27004	-0.08479
		-0.3232	-1.31167	0.00143	-0.2812	-0.08538	-0.26993	-0.0839
		-0.3216	-1.31173	0.00144	-0.2808	-0.08535	-0.26884	-0.08394
		-0.32	-1.32848	0.00161	-0.28024	-0.08413	-0.26863	-0.08298
		-0.3184	-1.32855	0.00153	-0.27921	-0.0835	-0.26775	-0.08219
		-0.3168	-1.34531	0.00164	-0.27882	-0.08359	-0.26782	-0.08186
		-0.3152	-1.34531	0.00168	-0.27819	-0.08232	-0.26692	-0.08069
		-0.3136	-1.36221	0.00162	-0.27791	-0.08181	-0.2666	-0.08031
		-0.312	-1.36221	0.00155	-0.27694	-0.08174	-0.2662	-0.08027
		-0.3104	-1.37897	0.00157	-0.27682	-0.08124	-0.26548	-0.07937
		-0.3088	-1.37897	0.00179	-0.27627	-0.08107	-0.26549	-0.07871
		-0.3072	-1.37903	0.0016	-0.27554	-0.08026	-0.26453	-0.07879
		-0.3056	-1.39579	0.00143	-0.27498	-0.07977	-0.26436	-0.07812
		-0.304	-1.39586	0.0018	-0.27487	-0.07907	-0.26386	-0.07729
		-0.3024	-1.41262	0.00144	-0.27442	-0.07861	-0.26322	-0.07652
		-0.3008	-1.41262	0.00133	-0.27364	-0.07774	-0.26261	-0.07619
		-0.2992	-1.41269	0.0015	-0.27342	-0.07696	-0.26198	-0.07583
		-0.2976	-1.42944	0.00169	-0.27285	-0.07714	-0.26217	-0.07612
		-0.296	-1.4295	0.00151	-0.27254	-0.07688	-0.26143	-0.07504
		-0.2944	-1.4295	0.00161	-0.27196	-0.07589	-0.26094	-0.07426
		-0.2928	-1.4295	0.00155	-0.27154	-0.07544	-0.26071	-0.07425
		-0.2912	-1.4295	0.00163	-0.27069	-0.07506	-0.26016	-0.07373
		-0.2896	-1.4295	0.00181	-0.27077	-0.07486	-0.25984	-0.07283
		-0.288	-1.4295	0.00165	-0.27003	-0.07391	-0.25921	-0.07272
		-0.2864	-1.42944	0.00149	-0.26954	-0.07382	-0.25888	-0.07228
		-0.2848	-1.42944	0.00145	-0.2691	-0.07318	-0.25856	-0.07197
		-0.2832	-1.42944	0.00161	-0.26904	-0.07297	-0.25824	-0.07125
		-0.2816	-1.42944	0.00155	-0.26834	-0.07228	-0.25761	-0.07087
		-0.28	-1.42004	0.00164	-0.26789	-0.07222	-0.25707	-0.07079
		-0.2784	-1.41269	0.00155	-0.26774	-0.07178	-0.25726	-0.0705
		-0.2768	-1.4142	0.00148	-0.26754	-0.07144	-0.25689	-0.06983
		-0.2752	-1.41925	0.00151	-0.26657	-0.07154	-0.25622	-0.0693
		-0.2736	-1.42609	0.0017	-0.26635	-0.0708	-0.25611	-0.06903
		-0.272	-1.41557	0.00159	-0.26596	-0.07061	-0.25565	-0.06865
		-0.2704	-1.42386	0.00154	-0.26524	-0.07017	-0.25479	-0.06851
		-0.2688	-1.42944	0.00175	-0.26554	-0.06931	-0.25483	-0.06802
		-0.2672	-1.42944	0.00157	-0.26493	-0.06924	-0.25453	-0.06778
		-0.2656	-1.42944	0.00151	-0.26488	-0.06918	-0.25418	-0.06792
		-0.264	-1.42944	0.00143	-0.26396	-0.06908	-0.25385	-0.06716
		-0.2624	-1.42944	0.00172	-0.26371	-0.06853	-0.25362	-0.06685
		-0.2608	-1.42944	0.00176	-0.26359	-0.06818	-0.25329	-0.06629
		-0.2592	-1.42944	0.00153	-0.2638	-0.06796	-0.25311	-0.06599
		-0.2576	-1.42944	0.00168	-0.26325	-0.06781	-0.25252	-0.06612
		-0.256	-1.42944	0.00171	-0.26306	-0.06734	-0.2528	-0.06627
		-0.2544	-1.42944	0.0016	-0.26261	-0.06733	-0.25224	-0.06582
		-0.2528	-1.42944	0.00151	-0.26183	-0.06702	-0.25215	-0.06517
		-0.2512	-1.42944	0.00167	-0.26177	-0.06654	-0.2518	-0.06448
		-0.2496	-1.42944	0.00154	-0.26139	-0.06616	-0.25161	-0.06511
		-0.248	-1.42431	0.00174	-0.26148	-0.06599	-0.25121	-0.06449
		-0.2464	-1.42925	0.00179	-0.26168	-0.06598	-0.25111	-0.06436
		-0.2448	-1.41341	0.00182	-0.26122	-0.06579	-0.25074	-0.06403
		-0.2432	-1.41274	0.00161	-0.2607	-0.06549	-0.25056	-0.06366
		-0.2416	-1.41269	0.00154	-0.26029	-0.06582	-0.2505	-0.06294
		-0.24	-1.41269	0.00155	-0.25991	-0.06482	-0.24984	-0.06275
		-0.2384	-1.41269	0.00178	-0.26008	-0.06444	-0.24972	-0.06291
		-0.2368	-1.41269	0.0017	-0.25961	-0.06438	-0.24976	-0.06297
		-0.2352	-1.41269	0.00168	-0.25866	-0.06426	-0.24974	-0.06276
		-0.2336	-1.41262	0.00169	-0.25943	-0.06399	-0.24951	-0.0626
		-0.232	-1.41262	0.00158	-0.25877	-0.06429	-0.24915	-0.06241
		-0.2304	-1.41262	0.0014	-0.25872	-0.06428	-0.24924	-0.06153
		-0.2288	-1.41262	0.00167	-0.25836	-0.06344	-0.24874	-0.06187
		-0.2272	-1.39586	0.00162	-0.25812	-0.06283	-0.24847	-0.06151
		-0.2256	-1.39586	0.00156	-0.25771	-0.06286	-0.24866	-0.06156
		-0.224	-1.39586	0.00152	-0.2577	-0.06297	-0.24825	-0.06116
		-0.2224	-1.39579	0.00154	-0.2577	-0.06263	-0.24832	-0.06094
		-0.2208	-1.39579	0.00166	-0.25744	-0.06251	-0.24813	-0.06082
		-0.2192	-1.39526	0.00142	-0.2573	-0.06221	-0.24788	-0.06111
		-0.2176	-1.37903	0.00174	-0.25698	-0.06231	-0.2477	-0.06116
		-0.216	-1.37903	0.00161	-0.25683	-0.06244	-0.24748	-0.06064
		-0.2144	-1.37903	0.00164	-0.25687	-0.06199	-0.24731	-0.05988
		-0.2128	-1.37897	0.00171	-0.25691	-0.06162	-0.24739	-0.0596
		-0.2112	-1.37397	0.00158	-0.2564	-0.06159	-0.24692	-0.05967
		-0.2096	-1.36221	0.00162	-0.25653	-0.06171	-0.24674	-0.05949
		-0.208	-1.36221	0.00174	-0.25635	-0.06126	-0.24663	-0.05964
		-0.2064	-1.36214	0.0016	-0.25568	-0.06113	-0.24663	-0.05996
		-0.2048	-1.36214	0.00177	-0.25553	-0.06099	-0.24669	-0.05959
		-0.2032	-1.34538	0.00179	-0.25536	-0.06116	-0.24616	-0.05916
		-0.2016	-1.34531	0.00165	-0.25545	-0.06136	-0.24601	-0.05959
		-0.2	-1.34531	0.00151	-0.25526	-0.06099	-0.24654	-0.05936
		-0.1984	-1.34499	0.00162	-0.25486	-0.06113	-0.24586	-0.05874
		-0.1968	-1.32855	0.00162	-0.25518	-0.06089	-0.24593	-0.05889
		-0.1952	-1.32848	0.00165	-0.25504	-0.06093	-0.24574	-0.05863
		-0.1936	-1.32848	0.00162	-0.25519	-0.06049	-0.24552	-0.05885
		-0.192	-1.31173	0.00176	-0.2547	-0.06075	-0.24574	-0.05885
		-0.1904	-1.31167	0.00167	-0.25451	-0.05992	-0.24544	-0.05804
		-0.1888	-1.31167	0.00159	-0.25508	-0.06031	-0.24534	-0.05862
		-0.1872	-1.30844	0.00153	-0.25436	-0.06008	-0.24527	-0.05853
		-0.1856	-1.29491	0.00175	-0.25384	-0.06001	-0.24521	-0.05828
		-0.184	-1.29484	0.00179	-0.25384	-0.06019	-0.24524	-0.05845
		-0.1824	-1.27808	0.00171	-0.25477	-0.05979	-0.24507	-0.05802
		-0.1808	-1.27808	0.00175	-0.25436	-0.0602	-0.24499	-0.05819
		-0.1792	-1.27801	0.00142	-0.25414	-0.05953	-0.24525	-0.05813
		-0.1776	-1.26125	0.00145	-0.25425	-0.05984	-0.24559	-0.05801
		-0.176	-1.2612	0.00159	-0.25386	-0.06009	-0.24532	-0.05818
		-0.1744	-1.25639	0.0016	-0.25376	-0.05979	-0.24513	-0.05844
		-0.1728	-1.24444	0.0016	-0.25367	-0.05949	-0.24504	-0.05793
		-0.1712	-1.24437	0.00175	-0.25365	-0.05984	-0.24538	-0.05816
		-0.1696	-1.22761	0.00146	-0.25379	-0.05954	-0.24464	-0.05815
		-0.168	-1.22761	0.00151	-0.25369	-0.05959	-0.2451	-0.05821
		-0.1664	-1.21453	0.0017	-0.2535	-0.05973	-0.24516	-0.05804
		-0.1648	-1.21071	0.00151	-0.25359	-0.05975	-0.24451	-0.05822
		-0.1632	-1.21071	0.00154	-0.25341	-0.05954	-0.24507	-0.05824
		-0.1616	-1.19395	0.00174	-0.25386	-0.05953	-0.24453	-0.05794
		-0.16	-1.19389	0.00173	-0.25364	-0.05948	-0.24502	-0.05803
		-0.1584	-1.17713	0.00154	-0.25303	-0.05949	-0.24506	-0.05798
		-0.1568	-1.17706	0.00161	-0.25356	-0.05951	-0.24494	-0.05799
		-0.1552	-1.16031	0.00173	-0.25348	-0.0594	-0.24469	-0.05789
		-0.1536	-1.16023	0.00143	-0.25373	-0.05954	-0.24496	-0.05822
		-0.152	-1.14348	0.00164	-0.25365	-0.05942	-0.2452	-0.05805
		-0.1504	-1.14342	0.00155	-0.25366	-0.05997	-0.24501	-0.05847
		-0.1488	-1.12665	0.00168	-0.25364	-0.05951	-0.2447	-0.05804
		-0.1472	-1.12659	0.00163	-0.25363	-0.0595	-0.24433	-0.05806
		-0.1456	-1.10983	0.00162	-0.25362	-0.05948	-0.24505	-0.05829
		-0.144	-1.10976	0.00141	-0.25348	-0.05946	-0.24531	-0.05827
		-0.1424	-1.093	0.00168	-0.25362	-0.05967	-0.24544	-0.05854
		-0.1408	-1.09293	0.00173	-0.25354	-0.05946	-0.24543	-0.05853
		-0.1392	-1.07617	0.0017	-0.25338	-0.05928	-0.24534	-0.05833
		-0.1376	-1.07605	0.00171	-0.25333	-0.05943	-0.24507	-0.05813
		-0.136	-1.05936	0.00131	-0.25372	-0.05992	-0.24512	-0.05829
		-0.1344	-1.04253	0.0016	-0.25371	-0.05979	-0.24536	-0.05819
		-0.1328	-1.04253	0.00142	-0.25379	-0.05966	-0.24584	-0.05889
		-0.1312	-1.0257	0.00171	-0.25372	-0.05996	-0.24526	-0.05929
		-0.1296	-1.02563	0.00181	-0.25364	-0.06008	-0.24566	-0.05901
		-0.128	-1.00882	0.00159	-0.25362	-0.05998	-0.24569	-0.05839
		-0.1264	-0.99211	0.0016	-0.254	-0.06025	-0.2454	-0.05917
		-0.1248	-0.99199	0.00155	-0.25408	-0.05996	-0.24573	-0.05954
		-0.1232	-0.97523	0.0015	-0.25404	-0.06084	-0.24562	-0.05944
		-0.1216	-0.9751	0.00156	-0.25387	-0.06093	-0.24573	-0.05923
		-0.12	-0.9584	0.00152	-0.25385	-0.06076	-0.24631	-0.05942
		-0.1184	-0.94164	0.00162	-0.25382	-0.06097	-0.24612	-0.05959
		-0.1168	-0.94151	0.00169	-0.25436	-0.06096	-0.24631	-0.05992
		-0.1152	-0.92475	0.00156	-0.25455	-0.06057	-0.24676	-0.05991
		-0.1136	-0.90793	0.00141	-0.25487	-0.06088	-0.24635	-0.06006
		-0.112	-0.90785	0.0016	-0.25514	-0.06103	-0.24685	-0.06003
		-0.1104	-0.8911	0.00161	-0.25444	-0.06111	-0.2468	-0.06046
		-0.1088	-0.87428	0.00143	-0.25528	-0.06105	-0.24689	-0.06054
		-0.1072	-0.87421	0.00172	-0.25527	-0.06104	-0.24675	-0.06078
		-0.1056	-0.85745	0.00153	-0.25541	-0.06141	-0.24701	-0.06079
		-0.104	-0.84062	0.0016	-0.25529	-0.06123	-0.24744	-0.06086
		-0.1024	-0.84057	0.00181	-0.25532	-0.06132	-0.24746	-0.06133
		-0.1008	-0.82379	0.0015	-0.25547	-0.06178	-0.24748	-0.06122
		-0.0992	-0.80698	0.00163	-0.25616	-0.06223	-0.24753	-0.06133
		-0.0976	-0.80691	0.00153	-0.25622	-0.06221	-0.24774	-0.06156
		-0.096	-0.79008	0.00154	-0.25591	-0.06234	-0.24824	-0.06205
		-0.0944	-0.77332	0.00157	-0.25631	-0.06174	-0.24832	-0.06185
		-0.0928	-0.75656	0.00161	-0.25663	-0.06256	-0.24881	-0.06221
		-0.0912	-0.75643	0.00157	-0.25689	-0.0627	-0.24864	-0.06241
		-0.0896	-0.73961	0.00167	-0.25686	-0.06271	-0.24896	-0.06261
		-0.088	-0.72285	0.00158	-0.25658	-0.0627	-0.24934	-0.06301
		-0.0864	-0.70609	0.00149	-0.25716	-0.06286	-0.24965	-0.06277
		-0.0848	-0.70596	0.00152	-0.25717	-0.06276	-0.24976	-0.06267
		-0.0832	-0.68913	0.00184	-0.25727	-0.06281	-0.2497	-0.06299
		-0.0816	-0.67237	0.00163	-0.25778	-0.06304	-0.25022	-0.06301
		-0.08	-0.65554	0.00179	-0.25848	-0.06322	-0.25017	-0.0634
		-0.0784	-0.65549	0.00157	-0.25871	-0.06363	-0.25007	-0.06406
		-0.0768	-0.63873	0.00168	-0.25846	-0.06403	-0.25052	-0.06414
		-0.0752	-0.62183	0.00172	-0.25875	-0.06384	-0.25091	-0.06466
		-0.0736	-0.60514	0.00142	-0.25884	-0.06438	-0.25129	-0.0652
		-0.072	-0.605	0.00157	-0.25932	-0.06451	-0.25126	-0.06434
		-0.0704	-0.58819	0.00146	-0.25968	-0.06463	-0.25174	-0.0653
		-0.0688	-0.57143	0.0016	-0.25946	-0.06466	-0.25133	-0.06581
		-0.0672	-0.5546	0.00139	-0.25924	-0.06491	-0.25211	-0.06557
		-0.0656	-0.54276	0.00171	-0.26019	-0.06542	-0.25259	-0.06601
		-0.064	-0.53771	0.00162	-0.26021	-0.06557	-0.253	-0.06649
		-0.0624	-0.52088	0.00141	-0.26052	-0.06594	-0.25289	-0.06691
		-0.0608	-0.50405	0.00163	-0.26089	-0.06598	-0.25344	-0.06689
		-0.0592	-0.4873	0.00166	-0.26148	-0.06581	-0.25333	-0.06674
		-0.0576	-0.47061	0.00156	-0.26133	-0.06624	-0.25374	-0.06749
		-0.056	-0.47041	0.00148	-0.26164	-0.06628	-0.25361	-0.0677
		-0.0544	-0.45358	0.0016	-0.26192	-0.06696	-0.25445	-0.06838
		-0.0528	-0.43675	0.0017	-0.26217	-0.0673	-0.25463	-0.06822
		-0.0512	-0.41992	0.00148	-0.26229	-0.06784	-0.25446	-0.06869
		-0.0496	-0.40316	0.00157	-0.26263	-0.06751	-0.25516	-0.06905
		-0.048	-0.40311	0.00167	-0.26326	-0.06764	-0.25571	-0.06933
		-0.0464	-0.38628	0.00155	-0.26327	-0.06804	-0.25561	-0.06932
		-0.0448	-0.36952	0.00167	-0.26373	-0.0683	-0.25626	-0.0697
		-0.0432	-0.35269	0.00181	-0.26389	-0.06853	-0.25642	-0.07003
		-0.0416	-0.33588	0.0017	-0.26451	-0.0689	-0.25692	-0.07073
		-0.04	-0.3191	0.00154	-0.26447	-0.06922	-0.25717	-0.07114
		-0.0384	-0.31898	0.00148	-0.26511	-0.06929	-0.25751	-0.07109
		-0.0368	-0.30215	0.00142	-0.26532	-0.07014	-0.25777	-0.07209
		-0.0352	-0.28533	0.00172	-0.26498	-0.06989	-0.2586	-0.07229
		-0.0336	-0.2685	0.00169	-0.26591	-0.07038	-0.25881	-0.07239
		-0.032	-0.25174	0.00164	-0.26641	-0.0707	-0.25882	-0.07293
		-0.0304	-0.23518	0.0017	-0.26658	-0.07101	-0.25862	-0.07331
		-0.0288	-0.23486	0.00152	-0.26656	-0.07155	-0.25972	-0.07414
		-0.0272	-0.21803	0.00152	-0.26744	-0.07136	-0.26023	-0.07389
		-0.0256	-0.20127	0.00173	-0.26789	-0.07203	-0.26043	-0.0741
		-0.024	-0.18444	0.0015	-0.26789	-0.07229	-0.26143	-0.07461
		-0.0224	-0.16768	0.0015	-0.26819	-0.07246	-0.26132	-0.07516
		-0.0208	-0.15092	0.00172	-0.26877	-0.07268	-0.26144	-0.07571
		-0.0192	-0.15066	0.00156	-0.26908	-0.07378	-0.26193	-0.07571
		-0.0176	-0.1339	0.00138	-0.26973	-0.07394	-0.26255	-0.07624
		-0.016	-0.11707	0.00173	-0.27053	-0.07402	-0.26265	-0.07715
		-0.0144	-0.10025	0.00162	-0.27042	-0.07441	-0.26304	-0.0774
		-0.0128	-0.0835	0.00136	-0.27092	-0.07519	-0.26357	-0.07777
		-0.0112	-0.08283	0.00141	-0.27138	-0.07543	-0.26366	-0.07873
		-0.0096	-0.0666	0.00158	-0.27163	-0.07549	-0.26449	-0.0786
		-0.008	-0.04984	0.00155	-0.27231	-0.07588	-0.26454	-0.07944
		-0.0064	-0.03295	0.00154	-0.27287	-0.07652	-0.26526	-0.08021
		-0.0048	-0.01619	0.00167	-0.27294	-0.0772	-0.26596	-0.07984
		-0.0032	0.000635152	0.00162	-0.27348	-0.07739	-0.26653	-0.08061
		-0.0016	0.01739	0.00151	-0.27358	-0.07744	-0.26693	-0.0813
		3.38813e-16	0.01752	0.0017	-0.27437	-0.07858	-0.26696	-0.08176
		0.0016	0.03428	0.00177	-0.27479	-0.07867	-0.26741	-0.08256
		0.0032	0.05111	0.00174	-0.27509	-0.07875	-0.26779	-0.0822
		0.0048	0.06794	0.00174	-0.27587	-0.07924	-0.26863	-0.08265
		0.0064	0.08477	0.00165	-0.27605	-0.08017	-0.26893	-0.08351
		0.008	0.10158	0.00157	-0.27661	-0.08023	-0.26932	-0.08423
		0.0096	0.11834	0.00167	-0.27701	-0.08074	-0.26998	-0.08484
		0.0112	0.11848	0.00152	-0.27726	-0.08129	-0.27046	-0.08518
		0.0128	0.13524	0.00156	-0.2779	-0.08185	-0.27068	-0.08537
		0.0144	0.15206	0.00154	-0.27871	-0.08214	-0.27119	-0.08637
		0.016	0.16889	0.0016	-0.27921	-0.08227	-0.27221	-0.08691
		0.0176	0.18571	0.00171	-0.27973	-0.08297	-0.27227	-0.08685
		0.0192	0.18571	0.00172	-0.28046	-0.08364	-0.27258	-0.08754
		0.0208	0.2026	0.0017	-0.28008	-0.0838	-0.27382	-0.08834
		0.0224	0.2026	0.00143	-0.28094	-0.08506	-0.2741	-0.08935
		0.024	0.21936	0.00173	-0.28139	-0.08505	-0.27412	-0.08918
		0.0256	0.23619	0.00166	-0.28236	-0.08559	-0.27477	-0.08993
		0.0272	0.23626	0.0016	-0.28232	-0.08647	-0.27558	-0.09049
		0.0288	0.25307	0.00175	-0.28306	-0.08656	-0.27574	-0.09025
		0.0304	0.26983	0.0016	-0.28324	-0.08721	-0.27622	-0.09149
		0.032	0.2866	0.00155	-0.28418	-0.08732	-0.27701	-0.09233
		0.0336	0.28673	0.00169	-0.28479	-0.08836	-0.27799	-0.09289
		0.0352	0.30349	0.00168	-0.28504	-0.08863	-0.27779	-0.09334
		0.0368	0.32032	0.00172	-0.28552	-0.08894	-0.27851	-0.0942
		0.0384	0.33708	0.00168	-0.28604	-0.08944	-0.27943	-0.09472
		0.04	0.33721	0.00177	-0.28661	-0.08986	-0.27981	-0.09491
		0.0416	0.35396	0.00167	-0.28727	-0.09046	-0.2802	-0.09513
		0.0432	0.37079	0.00162	-0.28763	-0.09139	-0.28118	-0.09594
		0.0448	0.38762	0.00146	-0.28883	-0.09149	-0.28169	-0.09671
		0.0464	0.38768	0.0014	-0.28873	-0.09187	-0.28182	-0.09757
		0.048	0.40451	0.00165	-0.2898	-0.09293	-0.28264	-0.09801
		0.0496	0.42127	0.00175	-0.29034	-0.09327	-0.28296	-0.09793
		0.0512	0.4381	0.00175	-0.29009	-0.09376	-0.28374	-0.09899
		0.0528	0.45491	0.00151	-0.29107	-0.09489	-0.28385	-0.09962
		0.0544	0.45498	0.00165	-0.29188	-0.09492	-0.28512	-0.10033
		0.056	0.47181	0.00145	-0.29218	-0.09508	-0.28536	-0.10084
		0.0576	0.48862	0.00153	-0.29247	-0.09582	-0.28565	-0.10147
		0.0592	0.5054	0.00147	-0.29308	-0.09635	-0.28635	-0.10255
		0.0608	0.52221	0.00173	-0.29385	-0.0971	-0.28678	-0.10328
		0.0624	0.52235	0.00137	-0.29468	-0.09794	-0.28742	-0.10365
		0.064	0.53911	0.00155	-0.29542	-0.09846	-0.28803	-0.10446
		0.0656	0.55587	0.00179	-0.29569	-0.09907	-0.28874	-0.10471
		0.0672	0.57269	0.00166	-0.29689	-0.09962	-0.28903	-0.10564
		0.0688	0.58946	0.00152	-0.29717	-0.10065	-0.28979	-0.10609
		0.0704	0.58959	0.00158	-0.29747	-0.10144	-0.29052	-0.10723
		0.072	0.60641	0.00167	-0.29836	-0.10182	-0.29099	-0.10763
		0.0736	0.62317	0.00157	-0.29851	-0.10231	-0.29184	-0.10846
		0.0752	0.62323	0.00153	-0.2994	-0.10286	-0.29211	-0.10909
		0.0768	0.63999	0.00168	-0.30012	-0.10354	-0.29271	-0.10966
		0.0784	0.65682	0.00165	-0.30012	-0.1043	-0.29366	-0.1104
		0.08	0.67365	0.00166	-0.30071	-0.10473	-0.29412	-0.11103
		0.0816	0.6737	0.00151	-0.30181	-0.10591	-0.29478	-0.11198
		0.0832	0.69048	0.00161	-0.30255	-0.10594	-0.29513	-0.11214
		0.0848	0.70729	0.00157	-0.30338	-0.10749	-0.29599	-0.11291
		0.0864	0.70736	0.00177	-0.30382	-0.10791	-0.29651	-0.11389
		0.088	0.72412	0.00178	-0.3044	-0.10842	-0.29668	-0.11445
		0.0896	0.74095	0.00167	-0.30493	-0.10912	-0.29779	-0.11528
		0.0912	0.74101	0.00178	-0.30532	-0.10923	-0.29834	-0.11654
		0.0928	0.75783	0.00188	-0.30633	-0.11005	-0.29894	-0.11666
		0.0944	0.77452	0.00172	-0.30681	-0.1106	-0.30004	-0.11731
		0.096	0.79142	0.00164	-0.30826	-0.11114	-0.3005	-0.11804
		0.0976	0.79148	0.00185	-0.30821	-0.11213	-0.30126	-0.11865
		0.0992	0.80825	0.00164	-0.30887	-0.11321	-0.30171	-0.11914
		0.1008	0.82507	0.00162	-0.30968	-0.11373	-0.30257	-0.12021
		0.1024	0.82514	0.00145	-0.30971	-0.11437	-0.30296	-0.12146
		0.104	0.8419	0.00138	-0.31122	-0.11536	-0.30384	-0.12201
		0.1056	0.85872	0.00141	-0.31137	-0.11584	-0.30469	-0.12268
		0.1072	0.86102	0.00159	-0.31262	-0.11703	-0.30506	-0.12345
		0.1088	0.87561	0.0018	-0.3131	-0.11716	-0.30565	-0.12376
		0.1104	0.89237	0.0014	-0.31358	-0.1184	-0.30617	-0.12511
		0.112	0.909	0.0016	-0.31424	-0.11873	-0.30668	-0.12593
		0.1136	0.90927	0.00158	-0.3145	-0.11973	-0.30732	-0.12671
		0.1152	0.92603	0.00147	-0.31564	-0.12016	-0.30798	-0.12711
		0.1168	0.94284	0.00163	-0.31614	-0.12084	-0.30883	-0.1275
		0.1184	0.94291	0.0016	-0.31657	-0.12189	-0.30988	-0.12839
		0.12	0.95974	0.0017	-0.31766	-0.12254	-0.31012	-0.12928
		0.1216	0.9765	0.00168	-0.31786	-0.12354	-0.31078	-0.13008
		0.1232	0.97656	0.00178	-0.31898	-0.12394	-0.31119	-0.13082
		0.1248	0.99333	0.00162	-0.31931	-0.12514	-0.31181	-0.13188
		0.1264	1.01014	0.00162	-0.32054	-0.12534	-0.31278	-0.13293
		0.128	1.01022	0.00172	-0.32078	-0.12686	-0.31353	-0.13336
		0.1296	1.02704	0.00162	-0.32133	-0.12757	-0.31422	-0.13439
		0.1312	1.0438	0.00165	-0.32259	-0.12822	-0.31479	-0.13484
		0.1328	1.04386	0.00183	-0.32285	-0.1292	-0.31557	-0.13549
		0.1344	1.06069	0.00183	-0.32371	-0.12981	-0.31648	-0.13634
		0.136	1.07745	0.00159	-0.32416	-0.13022	-0.31731	-0.13731
		0.1376	1.07757	0.00136	-0.32478	-0.13124	-0.31727	-0.13815
		0.1392	1.09428	0.00168	-0.32569	-0.13204	-0.31843	-0.13879
		0.1408	1.11111	0.00156	-0.32603	-0.13317	-0.31911	-0.1396
		0.1424	1.11116	0.00166	-0.32713	-0.13373	-0.31886	-0.14096
		0.144	1.12792	0.00162	-0.32766	-0.135	-0.32046	-0.14116
		0.1456	1.14475	0.00173	-0.32857	-0.13585	-0.32098	-0.14244
		0.1472	1.14482	0.00161	-0.32897	-0.13642	-0.32212	-0.14278
		0.1488	1.16164	0.00156	-0.32953	-0.13723	-0.32225	-0.14408
		0.1504	1.17839	0.00178	-0.33077	-0.13837	-0.32275	-0.14496
		0.152	1.17846	0.00161	-0.33101	-0.1386	-0.32394	-0.14571
		0.1536	1.19522	0.00163	-0.33221	-0.13953	-0.32504	-0.14621
		0.1552	1.19529	0.00144	-0.33281	-0.14049	-0.32533	-0.14718
		0.1568	1.21205	0.00158	-0.33362	-0.14106	-0.32603	-0.1481
		0.1584	1.21212	0.00144	-0.33411	-0.14189	-0.32667	-0.14927
		0.16	1.22888	0.00153	-0.33449	-0.14315	-0.32677	-0.14986
		0.1616	1.22894	0.00153	-0.33557	-0.14431	-0.32747	-0.15077
		0.1632	1.2457	0.00168	-0.33573	-0.14456	-0.32882	-0.15138
		0.1648	1.24577	0.00162	-0.33682	-0.14583	-0.32897	-0.15213
		0.1664	1.26253	0.00154	-0.33769	-0.14675	-0.3301	-0.15349
		0.168	1.26253	0.00144	-0.33836	-0.14739	-0.33048	-0.1539
		0.1696	1.27935	0.00168	-0.33884	-0.14799	-0.33126	-0.15456
		0.1712	1.27941	0.00145	-0.33991	-0.14928	-0.33204	-0.15559
		0.1728	1.29618	0.00159	-0.34048	-0.15	-0.33229	-0.15616
		0.1744	1.29618	0.0018	-0.34038	-0.15084	-0.33344	-0.15711
		0.176	1.29756	0.00172	-0.34134	-0.15184	-0.33436	-0.15794
		0.1776	1.313	0.00144	-0.34167	-0.153	-0.33482	-0.1589
		0.1792	1.31307	0.00163	-0.34325	-0.15288	-0.33534	-0.1594
		0.1808	1.32983	0.00165	-0.34344	-0.15419	-0.3361	-0.16038
		0.1824	1.3299	0.00161	-0.34453	-0.15524	-0.33674	-0.16124
		0.184	1.34666	0.00142	-0.34556	-0.15563	-0.33757	-0.16189
		0.1856	1.34671	0.00162	-0.3457	-0.15718	-0.33837	-0.16301
		0.1872	1.34671	0.00157	-0.3459	-0.15772	-0.33793	-0.16345
		0.1888	1.36347	0.00164	-0.34656	-0.15861	-0.33937	-0.16439
		0.1904	1.36354	0.00181	-0.3479	-0.1594	-0.33993	-0.16516
		0.192	1.36354	0.00172	-0.34824	-0.16054	-0.34051	-0.1655
		0.1936	1.3803	0.00169	-0.34894	-0.1613	-0.34108	-0.16666
		0.1952	1.3803	0.00161	-0.34968	-0.16193	-0.34109	-0.16719
		0.1968	1.38037	0.00153	-0.35003	-0.16321	-0.34241	-0.16839
		0.1984	1.38037	0.00181	-0.35061	-0.16349	-0.34279	-0.16913
		0.2	1.38037	0.00145	-0.35114	-0.16409	-0.34342	-0.16984
		0.2016	1.38037	0.00144	-0.35228	-0.1652	-0.34421	-0.17078
		0.2032	1.38037	0.00173	-0.35264	-0.16601	-0.3449	-0.17154
		0.2048	1.3803	0.00152	-0.35297	-0.16713	-0.34578	-0.17188
		0.2064	1.3803	0.00152	-0.35376	-0.16805	-0.34628	-0.17282
		0.208	1.38037	0.00143	-0.3547	-0.16846	-0.34654	-0.17356
		0.2096	1.38037	0.0017	-0.35479	-0.16925	-0.34729	-0.17446
		0.2112	1.38037	0.0017	-0.35615	-0.16994	-0.34787	-0.1752
		0.2128	1.38037	0.00162	-0.35613	-0.17066	-0.34837	-0.17568
		0.2144	1.3805	0.00153	-0.35714	-0.17144	-0.34884	-0.17663
		0.216	1.39713	0.00177	-0.35755	-0.17195	-0.34981	-0.17667
		0.2176	1.39713	0.00166	-0.35779	-0.17304	-0.34971	-0.17796
		0.2192	1.39713	0.00168	-0.35829	-0.17322	-0.35007	-0.178
		0.2208	1.39719	0.00175	-0.35886	-0.1743	-0.35096	-0.17881
		0.2224	1.39719	0.00164	-0.35956	-0.17477	-0.35121	-0.17955
		0.224	1.39719	0.0018	-0.35999	-0.17588	-0.35179	-0.17969
		0.2256	1.39719	0.00166	-0.36021	-0.17622	-0.35226	-0.18083
		0.2272	1.39719	0.00167	-0.36096	-0.17697	-0.35273	-0.18127
		0.2288	1.39719	0.00158	-0.36119	-0.17771	-0.35251	-0.18124
		0.2304	1.39753	0.00167	-0.36243	-0.17864	-0.35348	-0.18269
		0.232	1.41396	0.00145	-0.36266	-0.17943	-0.35381	-0.18316
		0.2336	1.41396	0.00169	-0.36256	-0.17996	-0.35457	-0.18399
		0.2352	1.41396	0.00152	-0.36389	-0.18033	-0.35482	-0.18454
		0.2368	1.41396	0.00155	-0.3638	-0.18096	-0.35562	-0.18532
		0.2384	1.41396	0.00161	-0.36474	-0.18211	-0.35596	-0.18584
		0.24	1.41396	0.00167	-0.36483	-0.18252	-0.3567	-0.18588
		0.2416	1.41402	0.00161	-0.36551	-0.18282	-0.35719	-0.18721
		0.2432	1.41402	0.00152	-0.36571	-0.18334	-0.35731	-0.18724
		0.2448	1.41402	0.00181	-0.36601	-0.18421	-0.35766	-0.18813
		0.2464	1.41396	0.00154	-0.36725	-0.18464	-0.35833	-0.18834
		0.248	1.41396	0.00184	-0.36736	-0.1851	-0.35871	-0.18916
		0.2496	1.41396	0.00167	-0.36747	-0.18658	-0.35904	-0.18912
		0.2512	1.41396	0.00162	-0.36771	-0.18655	-0.35983	-0.18969
		0.2528	1.41396	0.00163	-0.36853	-0.18765	-0.36014	-0.19078
		0.2544	1.41396	0.00147	-0.36926	-0.1882	-0.35988	-0.19078
		0.256	1.41396	0.00167	-0.36939	-0.18863	-0.36041	-0.19098
		0.2576	1.41402	0.00148	-0.36947	-0.18917	-0.36167	-0.19179
		0.2592	1.41396	0.00149	-0.37039	-0.18926	-0.36173	-0.19229
		0.2608	1.41396	0.00167	-0.37046	-0.19012	-0.36153	-0.19289
		0.2624	1.39738	0.00151	-0.37078	-0.19065	-0.3621	-0.19392
		0.264	1.39719	0.00124	-0.37089	-0.19087	-0.36206	-0.19401
		0.2656	1.39719	0.00152	-0.37095	-0.19146	-0.36226	-0.19434
		0.2672	1.39719	0.00156	-0.37156	-0.19217	-0.36234	-0.19474
		0.2688	1.39719	0.00152	-0.37228	-0.19224	-0.36362	-0.19511
		0.2704	1.39713	0.00171	-0.37245	-0.19303	-0.36359	-0.19562
		0.272	1.39713	0.00148	-0.37327	-0.19364	-0.36359	-0.19612
		0.2736	1.39713	0.00165	-0.37378	-0.19404	-0.36433	-0.19612
		0.2752	1.39713	0.00157	-0.37386	-0.1944	-0.36499	-0.19692
		0.2768	1.38037	0.00156	-0.37406	-0.19535	-0.36526	-0.19705
		0.2784	1.38037	0.00146	-0.37449	-0.19549	-0.36517	-0.19763
		0.28	1.3803	0.00147	-0.37474	-0.19565	-0.36543	-0.19799
		0.2816	1.38037	0.00152	-0.37525	-0.1965	-0.36544	-0.19864
		0.2832	1.3803	0.00152	-0.37547	-0.19703	-0.36554	-0.19879
		0.2848	1.3736	0.0015	-0.37553	-0.19756	-0.36576	-0.19891
		0.2864	1.36354	0.00152	-0.37574	-0.19777	-0.36573	-0.19901
		0.288	1.36354	0.00135	-0.37573	-0.19787	-0.36684	-0.19926
		0.2896	1.36347	0.00155	-0.3761	-0.19864	-0.36703	-0.20028
		0.2912	1.36347	0.0015	-0.37695	-0.19905	-0.36709	-0.20021
		0.2928	1.34685	0.00151	-0.37702	-0.19918	-0.36795	-0.20034
		0.2944	1.34671	0.00147	-0.37719	-0.19992	-0.3669	-0.20059
		0.296	1.34671	0.00152	-0.37762	-0.20013	-0.36822	-0.20065
		0.2976	1.34666	0.0016	-0.37724	-0.20049	-0.36827	-0.20136
		0.2992	1.33087	0.00154	-0.37787	-0.2004	-0.36862	-0.20144
		0.3008	1.3299	0.00162	-0.37842	-0.20037	-0.36831	-0.20198
		0.3024	1.3299	0.00165	-0.37834	-0.20124	-0.36847	-0.20211
		0.304	1.32983	0.00135	-0.37854	-0.20178	-0.36899	-0.20199
		0.3056	1.31307	0.0015	-0.37872	-0.20183	-0.36897	-0.20214
		0.3072	1.31307	0.00159	-0.37832	-0.20194	-0.3691	-0.20324
		0.3088	1.313	0.0015	-0.37903	-0.20213	-0.3686	-0.20343
		0.3104	1.29624	0.00148	-0.37923	-0.20278	-0.36951	-0.20347
		0.312	1.29624	0.00159	-0.37912	-0.2028	-0.3698	-0.20366
		0.3136	1.29618	0.00167	-0.37958	-0.20274	-0.36998	-0.20366
		0.3152	1.27975	0.00175	-0.38012	-0.20334	-0.37028	-0.20405
		0.3168	1.27935	0.00154	-0.38016	-0.20351	-0.37019	-0.20366
		0.3184	1.27935	0.00167	-0.37991	-0.20397	-0.37012	-0.2046
		0.32	1.2626	0.00166	-0.38021	-0.20346	-0.36988	-0.20411
		0.3216	1.2626	0.00143	-0.38031	-0.20403	-0.37008	-0.20453
		0.3232	1.26253	0.00148	-0.38044	-0.20454	-0.37017	-0.2048
		0.3248	1.24577	0.0013	-0.38072	-0.20484	-0.37068	-0.20467
		0.3264	1.2457	0.0016	-0.38026	-0.20512	-0.37081	-0.20513
		0.328	1.22908	0.0017	-0.38029	-0.20504	-0.37053	-0.20503
		0.3296	1.22888	0.0015	-0.38066	-0.20489	-0.37025	-0.20457
		0.3312	1.22894	0.00149	-0.38098	-0.20471	-0.37052	-0.20511
		0.3328	1.21205	0.00154	-0.38118	-0.20505	-0.37068	-0.20504
		0.3344	1.21212	0.00169	-0.38067	-0.20512	-0.37119	-0.20509
		0.336	1.19529	0.00137	-0.38113	-0.20514	-0.37104	-0.20479
		0.3376	1.19529	0.00154	-0.38101	-0.20505	-0.37084	-0.20509
		0.3392	1.17846	0.00136	-0.38071	-0.20548	-0.37083	-0.20506
		0.3408	1.17839	0.00159	-0.38106	-0.20529	-0.37075	-0.20526
		0.3424	1.16164	0.00156	-0.38119	-0.20564	-0.37109	-0.2052
		0.344	1.16158	0.00165	-0.38125	-0.20606	-0.37023	-0.20503
		0.3456	1.16158	0.00159	-0.38136	-0.20603	-0.37064	-0.20532
		0.3472	1.14482	0.00149	-0.3811	-0.20584	-0.37117	-0.20524
		0.3488	1.14035	0.00164	-0.38123	-0.20526	-0.37046	-0.20516
		0.3504	1.12792	0.00143	-0.38097	-0.20558	-0.3715	-0.20517
		0.352	1.11419	0.00151	-0.38095	-0.20566	-0.37123	-0.20551
		0.3536	1.11116	0.00162	-0.38044	-0.20571	-0.37064	-0.20509
		0.3552	1.09487	0.00157	-0.38091	-0.20543	-0.37044	-0.20502
		0.3568	1.09428	0.00152	-0.38124	-0.20536	-0.37035	-0.20503
		0.3584	1.07764	0.00137	-0.38056	-0.20583	-0.3703	-0.2047
		0.36	1.07745	0.00143	-0.38085	-0.20563	-0.37032	-0.20443
		0.3616	1.06069	0.00141	-0.3805	-0.20566	-0.37063	-0.20471
		0.3632	1.06062	0.00143	-0.38113	-0.20559	-0.37021	-0.20456
		0.3648	1.04386	0.00142	-0.38052	-0.20564	-0.37017	-0.20409
		0.3664	1.0438	0.00129	-0.38039	-0.20494	-0.37013	-0.20382
		0.368	1.02697	0.0014	-0.38048	-0.2051	-0.36975	-0.20408
		0.3696	1.01245	0.00137	-0.38106	-0.20484	-0.36982	-0.20411
		0.3712	1.01022	0.00148	-0.38044	-0.20451	-0.36976	-0.20378
		0.3728	0.99339	0.00174	-0.38022	-0.20413	-0.36978	-0.20316
		0.3744	0.99333	0.00177	-0.38026	-0.20496	-0.37029	-0.20345
		0.376	0.97656	0.00166	-0.38026	-0.20429	-0.36933	-0.20304
		0.3776	0.96131	0.00148	-0.37999	-0.20441	-0.36868	-0.20263
		0.3792	0.95967	0.00166	-0.37982	-0.20436	-0.36849	-0.20278
		0.3808	0.94298	0.00172	-0.37938	-0.20401	-0.36839	-0.20235
		0.3824	0.94284	0.00151	-0.37949	-0.20389	-0.36868	-0.20269
		0.384	0.92608	0.0017	-0.37951	-0.20374	-0.36844	-0.20192
		0.3856	0.90927	0.00136	-0.37886	-0.2033	-0.36843	-0.20201
		0.3872	0.9092	0.00165	-0.37876	-0.20329	-0.36831	-0.20189
		0.3888	0.89244	0.00152	-0.37855	-0.203	-0.36729	-0.20132
		0.3904	0.87561	0.00156	-0.37851	-0.20229	-0.36712	-0.20067
		0.392	0.87554	0.0017	-0.37879	-0.20238	-0.36695	-0.20024
		0.3936	0.85878	0.00169	-0.37797	-0.20203	-0.36703	-0.19991
		0.3952	0.84197	0.00181	-0.37805	-0.20172	-0.36674	-0.19998
		0.3968	0.8419	0.0018	-0.37766	-0.20113	-0.36661	-0.19939
		0.3984	0.82514	0.00174	-0.37798	-0.20085	-0.36652	-0.19935
		0.4	0.80831	0.00148	-0.37741	-0.2003	-0.36564	-0.19954
		0.4016	0.80825	0.00144	-0.37709	-0.20054	-0.3659	-0.19866
		0.4032	0.79148	0.00171	-0.37683	-0.20013	-0.36553	-0.19832
		0.4048	0.77466	0.00152	-0.37652	-0.20024	-0.36529	-0.19844
		0.4064	0.75791	0.00157	-0.37656	-0.19977	-0.36523	-0.19769
		0.408	0.75776	0.00174	-0.37586	-0.19896	-0.36498	-0.19719
		0.4096	0.74101	0.00179	-0.37551	-0.19854	-0.3646	-0.19684
		0.4112	0.72419	0.00191	-0.37548	-0.19835	-0.36347	-0.19643
		0.4128	0.7228	0.00166	-0.3748	-0.19848	-0.36358	-0.1957
		0.4144	0.70729	0.00154	-0.37452	-0.19751	-0.36366	-0.19564
		0.416	0.69053	0.00158	-0.37454	-0.19696	-0.36239	-0.19549
		0.4176	0.6737	0.00168	-0.37466	-0.19653	-0.36314	-0.19503
		0.4192	0.67365	0.00172	-0.37405	-0.19656	-0.36245	-0.19425
		0.4208	0.65689	0.00156	-0.37316	-0.19585	-0.36217	-0.19395
		0.4224	0.64006	0.0016	-0.37326	-0.19559	-0.36203	-0.19348
		0.424	0.62323	0.00141	-0.37234	-0.19507	-0.36179	-0.19323
		0.4256	0.62317	0.00159	-0.37245	-0.19481	-0.36088	-0.19231
		0.4272	0.60634	0.0015	-0.37212	-0.19414	-0.36063	-0.19217
		0.4288	0.58951	0.00148	-0.37162	-0.19366	-0.36034	-0.19133
		0.4304	0.57276	0.00164	-0.37124	-0.19375	-0.35941	-0.19128
		0.432	0.55613	0.00151	-0.37068	-0.19279	-0.35909	-0.1906
		0.4336	0.55587	0.00157	-0.37075	-0.19206	-0.35873	-0.19005
		0.4352	0.53911	0.00147	-0.37065	-0.19153	-0.35879	-0.18998
		0.4368	0.52228	0.00178	-0.36944	-0.19114	-0.35859	-0.18944
		0.4384	0.50545	0.00174	-0.36911	-0.19063	-0.35735	-0.18857
		0.44	0.48862	0.00177	-0.36906	-0.19025	-0.35718	-0.18766
		0.4416	0.47404	0.00156	-0.36888	-0.1896	-0.35699	-0.18739
		0.4432	0.47174	0.00178	-0.36834	-0.18901	-0.35663	-0.18669
		0.4448	0.45498	0.00178	-0.36749	-0.18818	-0.35566	-0.18626
		0.4464	0.43815	0.00152	-0.36728	-0.18781	-0.3556	-0.18568
		0.448	0.42134	0.00144	-0.36724	-0.18699	-0.35519	-0.18506
		0.4496	0.42127	0.00167	-0.36609	-0.18663	-0.35468	-0.18454
		0.4512	0.40444	0.00167	-0.36597	-0.18596	-0.35457	-0.18396
		0.4528	0.38762	0.00164	-0.36561	-0.18556	-0.35351	-0.18304
		0.4544	0.37085	0.00176	-0.36514	-0.18477	-0.35259	-0.18279
		0.456	0.35403	0.0017	-0.36424	-0.18398	-0.35252	-0.18268
		0.4576	0.35396	0.00148	-0.36419	-0.18386	-0.35161	-0.18171
		0.4592	0.33713	0.0014	-0.36345	-0.1827	-0.3515	-0.18123
		0.4608	0.32038	0.00163	-0.36273	-0.18251	-0.35105	-0.18069
		0.4624	0.30356	0.00165	-0.3627	-0.18184	-0.35075	-0.17944
		0.464	0.28673	0.00171	-0.36203	-0.18104	-0.34977	-0.1793
		0.4656	0.2812	0.00162	-0.36141	-0.18039	-0.34948	-0.17879
		0.4672	0.26983	0.00157	-0.36092	-0.18004	-0.34924	-0.17794
		0.4688	0.25302	0.00173	-0.3609	-0.17883	-0.34814	-0.17676
		0.4704	0.23626	0.00157	-0.35987	-0.17836	-0.34789	-0.17634
		0.472	0.2195	0.00158	-0.35989	-0.17762	-0.34761	-0.17561
		0.4736	0.2026	0.00141	-0.35916	-0.17708	-0.34711	-0.17501
		0.4752	0.18579	0.00168	-0.35859	-0.17646	-0.34632	-0.17429
		0.4768	0.18571	0.00167	-0.35773	-0.17583	-0.34634	-0.17354
		0.4784	0.16889	0.00163	-0.35771	-0.17466	-0.34541	-0.17309
		0.48	0.15206	0.00152	-0.35676	-0.1749	-0.34477	-0.17244
		0.4816	0.1353	0.00175	-0.35648	-0.17402	-0.34432	-0.17157
		0.4832	0.11861	0.00188	-0.35583	-0.17293	-0.34359	-0.17114
		0.4848	0.10317	0.00157	-0.35497	-0.17197	-0.34342	-0.1704
		0.4864	0.10158	0.00137	-0.35469	-0.17142	-0.34289	-0.16976
		0.488	0.08477	0.0017	-0.3546	-0.17034	-0.34197	-0.16897
		0.4896	0.068	0.0015	-0.35295	-0.1698	-0.34164	-0.16838
		0.4912	0.05118	0.00157	-0.35309	-0.16931	-0.34031	-0.16721
		0.4928	0.03435	0.00135	-0.35201	-0.16858	-0.34008	-0.16651
		0.4944	0.01819	0.00172	-0.35165	-0.16816	-0.33958	-0.16648
		0.496	0.01747	0.00147	-0.3513	-0.16708	-0.33874	-0.16506
		0.4976	0.000635152	0.00165	-0.35051	-0.16668	-0.33844	-0.16374
		0.4992	-0.01619	0.00172	-0.35016	-0.16533	-0.33761	-0.16367
		0.5008	-0.03295	0.00152	-0.34992	-0.16503	-0.33702	-0.16268
		0.5024	-0.04978	0.00157	-0.34909	-0.16386	-0.33657	-0.16183
		0.504	-0.0664	0.00138	-0.34808	-0.16353	-0.33577	-0.16127
		0.5056	-0.07903	0.0017	-0.34778	-0.16308	-0.33523	-0.16042
		0.5072	-0.0835	0.00183	-0.34668	-0.16198	-0.33458	-0.15992
		0.5088	-0.10031	0.00175	-0.34654	-0.16053	-0.33341	-0.15874
		0.5104	-0.11707	0.00182	-0.34601	-0.15985	-0.33317	-0.15829
		0.512	-0.1339	0.00161	-0.34501	-0.15909	-0.3331	-0.15728
		0.5136	-0.15066	0.00166	-0.34423	-0.15868	-0.33176	-0.157
		0.5152	-0.1508	0.00167	-0.34351	-0.15736	-0.3315	-0.15576
		0.5168	-0.16761	0.00168	-0.34324	-0.15651	-0.33083	-0.15535
		0.5184	-0.18437	0.00168	-0.34244	-0.15618	-0.33044	-0.15392
		0.52	-0.18437	0.00147	-0.34176	-0.15546	-0.32926	-0.15343
		0.5216	-0.2012	0.00149	-0.3409	-0.1539	-0.32858	-0.15287
		0.5232	-0.2012	0.00177	-0.34077	-0.15362	-0.32833	-0.15229
		0.5248	-0.21803	0.00173	-0.34001	-0.15311	-0.32741	-0.15081
		0.5264	-0.23486	0.00178	-0.33926	-0.15135	-0.32683	-0.15052
		0.528	-0.23492	0.00173	-0.33874	-0.15092	-0.32625	-0.14926
		0.5296	-0.25167	0.00154	-0.33797	-0.15056	-0.32561	-0.14908
		0.5312	-0.26843	0.00146	-0.33692	-0.14971	-0.32482	-0.14779
		0.5328	-0.26857	0.00173	-0.33718	-0.14932	-0.32412	-0.14733
		0.5344	-0.28533	0.00144	-0.33608	-0.14826	-0.32429	-0.14676
		0.536	-0.30215	0.00175	-0.33601	-0.14738	-0.32283	-0.14586
		0.5376	-0.31872	0.00152	-0.33425	-0.14659	-0.32236	-0.14499
		0.5392	-0.31905	0.00163	-0.33391	-0.14592	-0.32162	-0.14385
		0.5408	-0.33581	0.00165	-0.33392	-0.14548	-0.32139	-0.14369
		0.5424	-0.35263	0.00166	-0.33353	-0.14433	-0.32083	-0.14282
		0.544	-0.36275	0.00172	-0.33243	-0.14299	-0.3198	-0.14181
		0.5456	-0.36952	0.00185	-0.3318	-0.14239	-0.319	-0.14126
		0.5472	-0.38635	0.00178	-0.33111	-0.14171	-0.31881	-0.14025
		0.5488	-0.40311	0.0018	-0.33056	-0.14118	-0.31801	-0.13925
		0.5504	-0.41848	0.00186	-0.32998	-0.14031	-0.31723	-0.13896
		0.552	-0.41999	0.00177	-0.32941	-0.13981	-0.31652	-0.13822
		0.5536	-0.43682	0.00177	-0.32888	-0.13926	-0.31565	-0.13725
		0.5552	-0.45358	0.00173	-0.32794	-0.13798	-0.31567	-0.13646
		0.5568	-0.45509	0.00179	-0.32748	-0.13795	-0.31471	-0.13544
		0.5584	-0.47041	0.00159	-0.32723	-0.13653	-0.31438	-0.1352
		0.56	-0.4873	0.00156	-0.32564	-0.13538	-0.31379	-0.13442
		0.5616	-0.50405	0.00157	-0.32516	-0.13464	-0.31329	-0.13344
		0.5632	-0.51878	0.0016	-0.32446	-0.1347	-0.31211	-0.13297
		0.5648	-0.52094	0.00171	-0.32406	-0.13345	-0.31112	-0.13206
		0.5664	-0.53771	0.00173	-0.32281	-0.13305	-0.31096	-0.13116
		0.568	-0.55453	0.0016	-0.32288	-0.13193	-0.31017	-0.13049
		0.5696	-0.57089	0.00156	-0.32204	-0.13118	-0.30938	-0.12968
		0.5712	-0.57143	0.00171	-0.32111	-0.13015	-0.3089	-0.12889
		0.5728	-0.58824	0.00155	-0.32089	-0.12977	-0.30859	-0.12811
		0.5744	-0.605	0.0014	-0.32054	-0.12912	-0.30771	-0.12697
		0.576	-0.62066	0.00147	-0.3196	-0.12816	-0.30659	-0.12694
		0.5776	-0.62183	0.00172	-0.31921	-0.12699	-0.30665	-0.12636
		0.5792	-0.63866	0.00176	-0.31776	-0.12629	-0.30546	-0.12537
		0.5808	-0.65549	0.0015	-0.3177	-0.1255	-0.30551	-0.12444
		0.5824	-0.65549	0.00158	-0.3169	-0.12509	-0.30514	-0.12341
		0.584	-0.67237	0.00144	-0.31628	-0.12498	-0.30386	-0.12282
		0.5856	-0.68913	0.0015	-0.31624	-0.12346	-0.30333	-0.12189
		0.5872	-0.70378	0.00171	-0.31486	-0.12213	-0.30317	-0.12066
		0.5888	-0.70602	0.00164	-0.3146	-0.12222	-0.30166	-0.12058
		0.5904	-0.72278	0.00169	-0.31361	-0.12181	-0.30159	-0.11988
		0.592	-0.73961	0.00171	-0.3128	-0.12059	-0.30052	-0.11998
		0.5936	-0.73961	0.00151	-0.31232	-0.11968	-0.30034	-0.11876
		0.5952	-0.75643	0.00166	-0.31181	-0.11902	-0.29946	-0.11787
		0.5968	-0.77326	0.00176	-0.31118	-0.11856	-0.2987	-0.1169
		0.5984	-0.78995	0.00183	-0.31095	-0.11764	-0.29822	-0.11613
		0.6	-0.79015	0.0016	-0.30984	-0.11697	-0.29744	-0.11597
		0.6016	-0.80691	0.00167	-0.30924	-0.11598	-0.29696	-0.11456
		0.6032	-0.82374	0.00187	-0.30826	-0.1155	-0.29637	-0.11401
		0.6048	-0.82379	0.0014	-0.30791	-0.11481	-0.29577	-0.11352
		0.6064	-0.84057	0.00128	-0.30712	-0.11388	-0.29514	-0.11263
		0.608	-0.85738	0.00157	-0.30648	-0.11303	-0.29454	-0.11216
		0.6096	-0.86961	0.00172	-0.30533	-0.11257	-0.29406	-0.11114
		0.6112	-0.87428	0.00155	-0.30516	-0.11192	-0.29321	-0.11063
		0.6128	-0.89104	0.00161	-0.30483	-0.11097	-0.29231	-0.10952
		0.6144	-0.90785	0.00161	-0.30367	-0.11029	-0.29206	-0.10909
		0.616	-0.90793	0.00183	-0.30362	-0.10919	-0.29092	-0.10841
		0.6176	-0.92468	0.00174	-0.30345	-0.10901	-0.29083	-0.10761
		0.6192	-0.94151	0.00183	-0.30199	-0.1082	-0.29052	-0.10748
		0.6208	-0.94158	0.00175	-0.30165	-0.1075	-0.28961	-0.10606
		0.6224	-0.95834	0.00167	-0.30139	-0.10671	-0.28877	-0.10578
		0.624	-0.9751	0.00168	-0.30018	-0.10595	-0.28863	-0.10499
		0.6256	-0.97523	0.00159	-0.3001	-0.10601	-0.28794	-0.10419
		0.6272	-0.99199	0.00183	-0.29904	-0.10516	-0.28718	-0.10324
		0.6288	-1.00882	0.00163	-0.29837	-0.10431	-0.2861	-0.10254
		0.6304	-1.00887	0.00161	-0.29801	-0.10322	-0.28572	-0.10215
		0.632	-1.0257	0.00181	-0.29726	-0.10255	-0.28527	-0.10122
		0.6336	-1.04246	0.00146	-0.29636	-0.10201	-0.28504	-0.10061
		0.6352	-1.04502	0.00156	-0.29552	-0.10111	-0.28428	-0.0998
		0.6368	-1.05936	0.00156	-0.29531	-0.101	-0.2836	-0.09968
		0.6384	-1.07612	0.0017	-0.2949	-0.09949	-0.28309	-0.09926
		0.64	-1.07617	0.00176	-0.29446	-0.09912	-0.28253	-0.09813
		0.6416	-1.09293	0.00153	-0.29364	-0.09891	-0.28196	-0.09794
		0.6432	-1.10976	0.00147	-0.29227	-0.09831	-0.28106	-0.09688
		0.6448	-1.10983	0.00166	-0.29212	-0.09724	-0.28068	-0.09606
		0.6464	-1.12659	0.00169	-0.29161	-0.09638	-0.28044	-0.09556
		0.648	-1.14328	0.00175	-0.2909	-0.09653	-0.27904	-0.09474
		0.6496	-1.14348	0.0016	-0.29032	-0.09564	-0.27912	-0.09472
		0.6512	-1.16023	0.00166	-0.28955	-0.09494	-0.2789	-0.09357
		0.6528	-1.17016	0.00165	-0.28901	-0.09375	-0.27773	-0.09312
		0.6544	-1.17713	0.00177	-0.28823	-0.09331	-0.27704	-0.09234
		0.656	-1.19389	0.00175	-0.28791	-0.09328	-0.27673	-0.09164
		0.6576	-1.19389	0.00159	-0.28741	-0.09264	-0.27618	-0.09139
		0.6592	-1.21071	0.00147	-0.28692	-0.09202	-0.27531	-0.09031
		0.6608	-1.21078	0.0015	-0.28625	-0.09091	-0.27519	-0.08987
		0.6624	-1.22754	0.00171	-0.28576	-0.09026	-0.27437	-0.08921
		0.664	-1.2443	0.00162	-0.28488	-0.08981	-0.27387	-0.08875
		0.6656	-1.24444	0.00163	-0.28473	-0.08982	-0.27385	-0.08824
		0.6672	-1.2612	0.00179	-0.28418	-0.08894	-0.27279	-0.08766
		0.6688	-1.26125	0.00168	-0.28366	-0.08824	-0.27228	-0.08711
		0.6704	-1.27801	0.00181	-0.28242	-0.0882	-0.27169	-0.0866
		0.672	-1.27808	0.00165	-0.28254	-0.08704	-0.27152	-0.0857
		0.6736	-1.29484	0.00161	-0.28197	-0.08618	-0.27073	-0.08505
		0.6752	-1.29491	0.00168	-0.28139	-0.08569	-0.26994	-0.08397
		0.6768	-1.31167	0.00161	-0.28089	-0.08543	-0.26987	-0.08386
		0.6784	-1.31173	0.00153	-0.28008	-0.08497	-0.26903	-0.08343
		0.68	-1.32848	0.00174	-0.27944	-0.08457	-0.26897	-0.08338
		0.6816	-1.32855	0.0018	-0.27925	-0.08385	-0.26785	-0.08257
		0.6832	-1.34531	0.00167	-0.27877	-0.08314	-0.26722	-0.08202
		0.6848	-1.34538	0.00172	-0.27825	-0.08282	-0.26703	-0.08133
		0.6864	-1.36214	0.00176	-0.27758	-0.08198	-0.26676	-0.08056
		0.688	-1.36221	0.00181	-0.2774	-0.08176	-0.26608	-0.08056
		0.6896	-1.3789	0.00176	-0.27636	-0.08081	-0.2659	-0.07964
		0.6912	-1.37897	0.00168	-0.27621	-0.08027	-0.26494	-0.07886
		0.6928	-1.37903	0.00178	-0.27509	-0.07994	-0.26439	-0.07889
		0.6944	-1.39579	0.00164	-0.27502	-0.07938	-0.26391	-0.07788
		0.696	-1.39586	0.00153	-0.27478	-0.07895	-0.264	-0.07759
		0.6976	-1.41262	0.0015	-0.2739	-0.07892	-0.26311	-0.07724
		0.6992	-1.41262	0.00157	-0.2734	-0.07794	-0.26246	-0.07656
		0.7008	-1.41269	0.00169	-0.27306	-0.07748	-0.26298	-0.07619
		0.7024	-1.42944	0.00159	-0.2729	-0.07699	-0.26173	-0.07573
		0.704	-1.42944	0.00155	-0.27203	-0.07651	-0.26149	-0.07471
		0.7056	-1.42944	0.00149	-0.27139	-0.07571	-0.26113	-0.07515
		0.7072	-1.4295	0.00155	-0.27124	-0.07527	-0.26094	-0.07455
		0.7088	-1.4295	0.0018	-0.2706	-0.07474	-0.26056	-0.07374
		0.7104	-1.4295	0.0016	-0.27026	-0.07481	-0.2597	-0.07352
		0.712	-1.4295	0.00153	-0.2697	-0.07446	-0.25922	-0.07253
		0.7136	-1.42944	0.00167	-0.26965	-0.07437	-0.25866	-0.07214
		0.7152	-1.42944	0.00165	-0.26905	-0.07344	-0.25837	-0.07208
		0.7168	-1.42944	0.00166	-0.26922	-0.07296	-0.25808	-0.07179
		0.7184	-1.418	0.00165	-0.26829	-0.07254	-0.25764	-0.07076
		0.72	-1.42116	0.00165	-0.26804	-0.07236	-0.25706	-0.07068
		0.7216	-1.41281	0.00162	-0.26768	-0.07211	-0.25712	-0.06965
		0.7232	-1.41269	0.00197	-0.26686	-0.07155	-0.25661	-0.06996
		0.7248	-1.41281	0.00141	-0.26633	-0.07104	-0.25594	-0.06989
		0.7264	-1.41361	0.00155	-0.26656	-0.07093	-0.25603	-0.06974
		0.728	-1.42944	0.00183	-0.26564	-0.07082	-0.25589	-0.06888
		0.7296	-1.42498	0.00161	-0.26556	-0.06976	-0.25593	-0.06867
		0.7312	-1.42944	0.0015	-0.26517	-0.06941	-0.25555	-0.06809
		0.7328	-1.42944	0.00163	-0.26494	-0.06941	-0.25469	-0.06782
		0.7344	-1.42944	0.00166	-0.26486	-0.06903	-0.25416	-0.06775
		0.736	-1.42944	0.00154	-0.26372	-0.0691	-0.25397	-0.06756
		0.7376	-1.42944	0.00146	-0.26349	-0.06826	-0.25359	-0.06734
		0.7392	-1.42944	0.00186	-0.26341	-0.06774	-0.25312	-0.06676
		0.7408	-1.42944	0.00157	-0.26334	-0.06815	-0.25336	-0.06662
		0.7424	-1.42944	0.00133	-0.26319	-0.06757	-0.25335	-0.06598
		0.744	-1.42944	0.00168	-0.26291	-0.06747	-0.25303	-0.06566
		0.7456	-1.42944	0.00164	-0.26197	-0.06749	-0.25293	-0.06548
		0.7472	-1.42944	0.00183	-0.26172	-0.06725	-0.25242	-0.06505
		0.7488	-1.42944	0.00167	-0.26175	-0.06697	-0.25202	-0.06494
		0.7504	-1.42944	0.00136	-0.26159	-0.06648	-0.25139	-0.06476
		0.752	-1.42326	0.00168	-0.26135	-0.06601	-0.25152	-0.06448
		0.7536	-1.41701	0.00163	-0.26104	-0.06594	-0.25143	-0.06483
		0.7552	-1.41348	0.00175	-0.26049	-0.06554	-0.2516	-0.0642
		0.7568	-1.41269	0.00145	-0.26023	-0.06461	-0.25132	-0.06387
		0.7584	-1.41274	0.00141	-0.26007	-0.06531	-0.25044	-0.06368
		0.76	-1.41269	0.00176	-0.26027	-0.06462	-0.25056	-0.06363
		0.7616	-1.41269	0.00188	-0.25994	-0.06482	-0.25018	-0.06313
		0.7632	-1.41269	0.00155	-0.25941	-0.06432	-0.24967	-0.06294
		0.7648	-1.41269	0.00177	-0.25884	-0.06432	-0.24953	-0.06279
		0.7664	-1.41262	0.00158	-0.25875	-0.06414	-0.24972	-0.06256
		0.768	-1.41262	0.00182	-0.2587	-0.06393	-0.24891	-0.06231
		0.7696	-1.41262	0.00175	-0.25879	-0.06364	-0.24904	-0.06181
		0.7712	-1.40079	0.00154	-0.25812	-0.06354	-0.24901	-0.06184
		0.7728	-1.39586	0.00176	-0.25842	-0.06363	-0.24855	-0.06204
		0.7744	-1.39586	0.00175	-0.2581	-0.06299	-0.24861	-0.06186
		0.776	-1.39579	0.00176	-0.25709	-0.06288	-0.24865	-0.06187
		0.7776	-1.39579	0.00184	-0.25725	-0.06262	-0.24786	-0.061
		0.7792	-1.39579	0.0016	-0.25696	-0.06271	-0.24768	-0.06123
		0.7808	-1.39579	0.00154	-0.25737	-0.06247	-0.24803	-0.06103
		0.7824	-1.37903	0.0016	-0.25749	-0.06229	-0.248	-0.06098
		0.784	-1.37903	0.00162	-0.257	-0.06218	-0.24708	-0.06081
		0.7856	-1.37897	0.00172	-0.25671	-0.06232	-0.24711	-0.06079
		0.7872	-1.37897	0.00165	-0.25627	-0.06238	-0.24698	-0.06047
		0.7888	-1.37897	0.00154	-0.25637	-0.06171	-0.24707	-0.06035
		0.7904	-1.36221	0.00173	-0.25634	-0.06109	-0.24674	-0.05999
		0.792	-1.36221	0.00161	-0.25536	-0.06137	-0.24671	-0.06009
		0.7936	-1.36214	0.00159	-0.25566	-0.06108	-0.24633	-0.06001
		0.7952	-1.36214	0.00181	-0.25561	-0.06127	-0.24636	-0.05997
		0.7968	-1.34545	0.00173	-0.25544	-0.0614	-0.24628	-0.06011
		0.7984	-1.34538	0.00173	-0.25541	-0.06126	-0.24561	-0.05946
		0.8	-1.34531	0.0016	-0.25521	-0.06121	-0.24589	-0.05941
		0.8016	-1.344	0.00178	-0.25513	-0.06118	-0.24577	-0.05961
		0.8032	-1.32855	0.00182	-0.25494	-0.06089	-0.24584	-0.05936
		0.8048	-1.32848	0.00173	-0.25494	-0.06089	-0.24599	-0.05934
		0.8064	-1.32848	0.00172	-0.25497	-0.0606	-0.24562	-0.05917
		0.808	-1.31173	0.00173	-0.25488	-0.05986	-0.24536	-0.05871
		0.8096	-1.31173	0.00174	-0.25501	-0.0611	-0.24518	-0.05876
		0.8112	-1.31167	0.00168	-0.25516	-0.05998	-0.24552	-0.05869
		0.8128	-1.30753	0.00155	-0.25391	-0.06039	-0.24565	-0.05866
		0.8144	-1.29491	0.00167	-0.25406	-0.06001	-0.24539	-0.05813
		0.816	-1.29484	0.00174	-0.25407	-0.05987	-0.24509	-0.05871
		0.8176	-1.27808	0.00174	-0.25381	-0.06017	-0.24535	-0.0588
		0.8192	-1.27808	0.00162	-0.25447	-0.06012	-0.24523	-0.05846
		0.8208	-1.27801	0.00151	-0.25412	-0.05998	-0.24509	-0.0585
		0.8224	-1.26125	0.00168	-0.25374	-0.0595	-0.24492	-0.05876
		0.824	-1.2612	0.00172	-0.2538	-0.05973	-0.245	-0.05809
		0.8256	-1.25889	0.0016	-0.25403	-0.05992	-0.24494	-0.05851
		0.8272	-1.24444	0.00156	-0.25392	-0.05959	-0.24481	-0.05786
		0.8288	-1.24437	0.00174	-0.25359	-0.05964	-0.24486	-0.05831
		0.8304	-1.22761	0.00165	-0.25371	-0.05941	-0.24488	-0.05801
		0.832	-1.22754	0.00173	-0.25366	-0.05985	-0.24502	-0.05833
		0.8336	-1.21485	0.00176	-0.25385	-0.05969	-0.24494	-0.05811
		0.8352	-1.21071	0.00159	-0.25372	-0.05949	-0.24501	-0.05831
		0.8368	-1.21071	0.00157	-0.25349	-0.05942	-0.24511	-0.05823
		0.8384	-1.19395	0.00174	-0.25363	-0.0596	-0.24495	-0.05797
		0.84	-1.19389	0.00189	-0.25351	-0.05942	-0.24502	-0.05804
		0.8416	-1.17713	0.00173	-0.25356	-0.05961	-0.24489	-0.05799
		0.8432	-1.17706	0.00173	-0.25326	-0.05953	-0.24485	-0.05814
		0.8448	-1.16031	0.00182	-0.25288	-0.05943	-0.24426	-0.05842
		0.8464	-1.16023	0.00175	-0.25354	-0.05962	-0.24498	-0.05788
		0.848	-1.14342	0.00162	-0.25329	-0.05957	-0.24501	-0.05801
		0.8496	-1.14342	0.00172	-0.25377	-0.05943	-0.24448	-0.05835
		0.8512	-1.12665	0.00151	-0.25371	-0.05946	-0.24494	-0.05844
		0.8528	-1.12659	0.00174	-0.25361	-0.05945	-0.24507	-0.05847
		0.8544	-1.10983	0.00147	-0.25319	-0.05967	-0.24498	-0.05827
		0.856	-1.10976	0.00172	-0.2537	-0.05978	-0.24499	-0.05849
		0.8576	-1.093	0.00174	-0.25363	-0.05939	-0.24482	-0.05818
		0.8592	-1.09293	0.00166	-0.25321	-0.05969	-0.24532	-0.05841
		0.8608	-1.07617	0.00167	-0.25353	-0.05992	-0.24511	-0.05892
		0.8624	-1.07605	0.00146	-0.25341	-0.05956	-0.24519	-0.05846
		0.864	-1.05929	0.00143	-0.25376	-0.05969	-0.24518	-0.05886
		0.8656	-1.04253	0.00158	-0.25337	-0.05958	-0.24503	-0.05912
		0.8672	-1.04246	0.00153	-0.25364	-0.05965	-0.24535	-0.05896
		0.8688	-1.0257	0.00163	-0.25364	-0.05961	-0.24556	-0.05926
		0.8704	-1.02563	0.0017	-0.25352	-0.05998	-0.24581	-0.05932
		0.872	-1.00887	0.00139	-0.25362	-0.05968	-0.24594	-0.05961
		0.8736	-0.99206	0.00147	-0.25375	-0.06006	-0.24588	-0.05944
		0.8752	-0.99199	0.00171	-0.25427	-0.06001	-0.2463	-0.05925
		0.8768	-0.97516	0.00174	-0.25425	-0.06002	-0.24623	-0.05934
		0.8784	-0.97516	0.00156	-0.25386	-0.06034	-0.24594	-0.05948
		0.88	-0.9584	0.00171	-0.25421	-0.05983	-0.24608	-0.06002
		0.8816	-0.94158	0.00184	-0.25399	-0.06029	-0.24632	-0.05986
		0.8832	-0.94151	0.00172	-0.25418	-0.06035	-0.24668	-0.06001
		0.8848	-0.92475	0.00165	-0.25427	-0.06078	-0.2463	-0.05992
		0.8864	-0.90785	0.00163	-0.25496	-0.0609	-0.24647	-0.06033
		0.888	-0.90785	0.00182	-0.25507	-0.061	-0.24694	-0.06009
		0.8896	-0.89104	0.00148	-0.25491	-0.06044	-0.24684	-0.06043
		0.8912	-0.87428	0.00169	-0.25469	-0.06095	-0.24694	-0.06024
		0.8928	-0.87421	0.00169	-0.25523	-0.06079	-0.24722	-0.06106
		0.8944	-0.85745	0.0017	-0.25484	-0.06157	-0.24771	-0.06106
		0.896	-0.84069	0.00169	-0.25516	-0.06107	-0.24741	-0.06114
		0.8976	-0.84057	0.00142	-0.25537	-0.06156	-0.24794	-0.06126
		0.8992	-0.82374	0.00169	-0.25527	-0.06146	-0.24753	-0.06176
		0.9008	-0.80704	0.00167	-0.25567	-0.06146	-0.24778	-0.06121
		0.9024	-0.80684	0.00165	-0.25549	-0.0614	-0.24803	-0.06174
		0.904	-0.79008	0.00164	-0.25604	-0.06195	-0.24823	-0.0617
		0.9056	-0.77326	0.00173	-0.25623	-0.06162	-0.24846	-0.0616
		0.9072	-0.75651	0.00162	-0.25627	-0.06199	-0.24849	-0.06206
		0.9088	-0.75643	0.00152	-0.25683	-0.06182	-0.24878	-0.06259
		0.9104	-0.73961	0.00172	-0.2569	-0.06264	-0.24889	-0.06276
		0.912	-0.72285	0.00176	-0.25693	-0.06289	-0.24887	-0.06284
		0.9136	-0.70609	0.00159	-0.25717	-0.0627	-0.24928	-0.06289
		0.9152	-0.70596	0.00164	-0.25759	-0.0631	-0.24979	-0.06318
		0.9168	-0.68913	0.00151	-0.25736	-0.06298	-0.24982	-0.06341
		0.9184	-0.67237	0.00153	-0.25756	-0.06265	-0.24993	-0.06408
		0.92	-0.65554	0.00169	-0.2571	-0.06336	-0.24984	-0.06417
		0.9216	-0.65549	0.00165	-0.25799	-0.06385	-0.25018	-0.0644
		0.9232	-0.63866	0.00141	-0.2585	-0.0637	-0.25089	-0.06434
		0.9248	-0.6219	0.00163	-0.2585	-0.06358	-0.25053	-0.06438
		0.9264	-0.60507	0.00177	-0.25838	-0.06404	-0.25153	-0.06477
		0.928	-0.605	0.00168	-0.25893	-0.06442	-0.2514	-0.06534
		0.9296	-0.58819	0.00173	-0.25939	-0.06457	-0.25169	-0.06548
		0.9312	-0.57143	0.00173	-0.25983	-0.06471	-0.25217	-0.06589
		0.9328	-0.5546	0.00176	-0.25943	-0.06476	-0.25216	-0.06591
		0.9344	-0.54013	0.00164	-0.25985	-0.06469	-0.25226	-0.06603
		0.936	-0.53771	0.00172	-0.2602	-0.06561	-0.25302	-0.06629
		0.9376	-0.52088	0.00175	-0.26032	-0.06581	-0.25329	-0.06678
		0.9392	-0.50412	0.00143	-0.26021	-0.06587	-0.25335	-0.06721
		0.9408	-0.4873	0.0016	-0.26143	-0.06586	-0.25341	-0.06691
		0.9424	-0.47047	0.00167	-0.26132	-0.06592	-0.2538	-0.06734
		0.944	-0.47041	0.00181	-0.26148	-0.06604	-0.25388	-0.06765
		0.9456	-0.45358	0.00143	-0.26175	-0.06623	-0.25452	-0.0684
		0.9472	-0.43682	0.00164	-0.26201	-0.0674	-0.25467	-0.06881
		0.9488	-0.41999	0.00158	-0.26238	-0.06736	-0.25514	-0.06916
		0.9504	-0.40323	0.00165	-0.26252	-0.06742	-0.25539	-0.06913
		0.952	-0.40311	0.00178	-0.26261	-0.06767	-0.25566	-0.06933
		0.9536	-0.38628	0.0016	-0.26326	-0.06781	-0.256	-0.07003
		0.9552	-0.36945	0.00156	-0.26341	-0.06833	-0.25601	-0.07044
		0.9568	-0.35263	0.00178	-0.26413	-0.06869	-0.25661	-0.07051
		0.9584	-0.33588	0.00164	-0.26425	-0.06876	-0.25688	-0.07068
		0.96	-0.3191	0.00169	-0.26483	-0.06912	-0.25711	-0.0712
		0.9616	-0.31898	0.00161	-0.26494	-0.06918	-0.25736	-0.07156
		0.9632	-0.30222	0.00178	-0.26495	-0.06988	-0.25816	-0.07177
		0.9648	-0.28539	0.00172	-0.26506	-0.06991	-0.25805	-0.07238
		0.9664	-0.26857	0.00168	-0.26598	-0.07053	-0.25853	-0.07243
		0.968	-0.25181	0.00158	-0.26653	-0.07079	-0.25895	-0.07286
		0.9696	-0.23504	0.00159	-0.26664	-0.07087	-0.25895	-0.07367
		0.9712	-0.23486	0.00172	-0.26698	-0.07091	-0.25961	-0.07383
		0.9728	-0.21803	0.00147	-0.26722	-0.0711	-0.25976	-0.07369
		0.9744	-0.2012	0.00174	-0.26769	-0.07228	-0.26	-0.07452
		0.976	-0.18444	0.00167	-0.26816	-0.07253	-0.26063	-0.07512
		0.9776	-0.16761	0.00158	-0.26839	-0.07243	-0.26093	-0.07556
		0.9792	-0.15085	0.00181	-0.26877	-0.07299	-0.26156	-0.07652
		0.9808	-0.15073	0.00154	-0.26913	-0.07318	-0.26191	-0.07654
		0.9824	-0.1339	0.0017	-0.26977	-0.07353	-0.26228	-0.07724
		0.984	-0.11714	0.00151	-0.26977	-0.07387	-0.26245	-0.07744
		0.9856	-0.10031	0.00156	-0.27026	-0.07435	-0.26288	-0.07748
		0.9872	-0.0835	0.00153	-0.27094	-0.07475	-0.26372	-0.07785
		0.9888	-0.06778	0.0016	-0.2714	-0.07465	-0.26386	-0.07819
		0.9904	-0.0666	0.00151	-0.27141	-0.07549	-0.26429	-0.07872
		0.992	-0.04978	0.0016	-0.27148	-0.07561	-0.26506	-0.07947
		0.9936	-0.03295	0.00172	-0.27186	-0.07643	-0.26555	-0.07973
		0.9952	-0.01619	0.00145	-0.27304	-0.07711	-0.26537	-0.08039
		0.9968	0.000635152	0.00177	-0.27344	-0.07711	-0.26613	-0.08063
		0.9984	0.01747	0.0015	-0.27398	-0.07746	-0.26663	-0.08091
		1	0.01752	0.00166	-0.27434	-0.07779	-0.26754	-0.08206
		1.0016	0.03435	0.00176	-0.27455	-0.07809	-0.26764	-0.08257
		1.0032	0.05118	0.00149	-0.27477	-0.07866	-0.26764	-0.08342
		1.0048	0.068	0.0016	-0.27541	-0.07871	-0.26859	-0.08356
		1.0064	0.08477	0.00162	-0.27603	-0.08034	-0.26884	-0.08395
		1.008	0.10158	0.00161	-0.27651	-0.08025	-0.26981	-0.08463
		1.0096	0.11828	0.00162	-0.27709	-0.08068	-0.26985	-0.08496
		1.0112	0.11848	0.00173	-0.27754	-0.08103	-0.27064	-0.08516
		1.0128	0.1353	0.00152	-0.27807	-0.08184	-0.27106	-0.08632
		1.0144	0.15206	0.00167	-0.27848	-0.08214	-0.27143	-0.08659
		1.016	0.16889	0.00164	-0.27869	-0.08199	-0.27212	-0.08719
		1.0176	0.18571	0.0017	-0.27978	-0.08201	-0.27229	-0.08717
		1.0192	0.18579	0.00163	-0.27969	-0.0832	-0.27278	-0.08796
		1.0208	0.20254	0.00153	-0.28065	-0.08354	-0.27282	-0.08829
		1.0224	0.20267	0.0015	-0.28094	-0.08436	-0.27407	-0.08911
		1.024	0.21936	0.00161	-0.2814	-0.08521	-0.27454	-0.08971
		1.0256	0.23619	0.00146	-0.2824	-0.08547	-0.27539	-0.09006
		1.0272	0.23626	0.00162	-0.28257	-0.08571	-0.27564	-0.09113
		1.0288	0.25307	0.00171	-0.28273	-0.08682	-0.27587	-0.09123
		1.0304	0.26983	0.00161	-0.28336	-0.08693	-0.27611	-0.09186
		1.032	0.2866	0.00158	-0.28402	-0.08697	-0.27677	-0.09236
		1.0336	0.28666	0.00171	-0.28412	-0.08803	-0.27766	-0.09311
		1.0352	0.30356	0.00177	-0.28501	-0.0882	-0.2781	-0.09375
		1.0368	0.32032	0.00152	-0.28587	-0.08834	-0.27873	-0.09384
		1.0384	0.33713	0.00154	-0.28593	-0.08951	-0.27924	-0.09482
		1.04	0.33721	0.00153	-0.28636	-0.08978	-0.28023	-0.0951
		1.0416	0.35396	0.00152	-0.28713	-0.09043	-0.28042	-0.09572
		1.0432	0.37079	0.00172	-0.28738	-0.09148	-0.28087	-0.09656
		1.0448	0.38762	0.00162	-0.28787	-0.09171	-0.28111	-0.09681
		1.0464	0.38788	0.00153	-0.28887	-0.09166	-0.28194	-0.09785
		1.048	0.40451	0.00151	-0.28919	-0.09294	-0.28223	-0.09791
		1.0496	0.42127	0.00152	-0.28981	-0.09315	-0.28273	-0.09836
		1.0512	0.4381	0.00174	-0.28968	-0.09389	-0.28373	-0.09962
		1.0528	0.45446	0.00155	-0.29117	-0.09459	-0.28409	-0.09986
		1.0544	0.45505	0.00163	-0.29147	-0.09497	-0.28473	-0.10044
		1.056	0.47181	0.00175	-0.29223	-0.09519	-0.28518	-0.10129
		1.0576	0.48862	0.00169	-0.29321	-0.09629	-0.28566	-0.10211
		1.0592	0.5054	0.00162	-0.29322	-0.09689	-0.28611	-0.10288
		1.0608	0.52209	0.00152	-0.29375	-0.09753	-0.28697	-0.10324
		1.0624	0.52228	0.00173	-0.29454	-0.09751	-0.28762	-0.10403
		1.064	0.53904	0.00158	-0.29538	-0.09834	-0.28803	-0.1046
		1.0656	0.55587	0.00161	-0.29554	-0.09917	-0.28918	-0.10531
		1.0672	0.57269	0.00151	-0.29614	-0.09951	-0.2893	-0.10595
		1.0688	0.58951	0.00157	-0.29681	-0.10037	-0.29013	-0.10677
		1.0704	0.58959	0.00146	-0.2974	-0.10108	-0.29066	-0.10751
		1.072	0.60634	0.00168	-0.29763	-0.10161	-0.29104	-0.10798
		1.0736	0.62317	0.00198	-0.29849	-0.10265	-0.29163	-0.10811
		1.0752	0.62323	0.00165	-0.29951	-0.10281	-0.29276	-0.10927
		1.0768	0.63999	0.00145	-0.30002	-0.10361	-0.29289	-0.11009
		1.0784	0.65682	0.00167	-0.30019	-0.10417	-0.29371	-0.11087
		1.08	0.67365	0.00168	-0.30118	-0.10444	-0.29402	-0.11121
		1.0816	0.6737	0.00151	-0.30185	-0.1052	-0.29549	-0.11198
		1.0832	0.69048	0.00152	-0.30244	-0.10582	-0.29577	-0.1125
		1.0848	0.70729	0.00169	-0.30312	-0.10651	-0.29581	-0.11351
		1.0864	0.70736	0.00164	-0.30355	-0.10743	-0.29698	-0.11411
		1.088	0.72412	0.0015	-0.30483	-0.10786	-0.29733	-0.11449
		1.0896	0.74095	0.00149	-0.30518	-0.10891	-0.29794	-0.11546
		1.0912	0.74101	0.00152	-0.30593	-0.10988	-0.29853	-0.11653
		1.0928	0.75783	0.00165	-0.30676	-0.11048	-0.29907	-0.11696
		1.0944	0.77459	0.00168	-0.30739	-0.11059	-0.29969	-0.11809
		1.096	0.7911	0.00163	-0.30781	-0.11146	-0.30027	-0.11806
		1.0976	0.79148	0.00141	-0.3081	-0.11187	-0.30149	-0.11891
		1.0992	0.80831	0.00135	-0.30886	-0.11248	-0.30212	-0.11981
		1.1008	0.82507	0.00153	-0.30958	-0.11388	-0.30211	-0.12067
		1.1024	0.82514	0.0017	-0.31016	-0.11423	-0.30302	-0.12124
		1.104	0.8419	0.00174	-0.3109	-0.11528	-0.30368	-0.12195
		1.1056	0.85865	0.00173	-0.31138	-0.11565	-0.30466	-0.12324
		1.1072	0.86024	0.00153	-0.31266	-0.11721	-0.30464	-0.12355
		1.1088	0.87561	0.00162	-0.31289	-0.1173	-0.30575	-0.12389
		1.1104	0.89237	0.00178	-0.31361	-0.11811	-0.30636	-0.12492
		1.112	0.909	0.00157	-0.31434	-0.11865	-0.30653	-0.12576
		1.1136	0.90927	0.0016	-0.31474	-0.11931	-0.30758	-0.12663
		1.1152	0.92603	0.00143	-0.31578	-0.12019	-0.30812	-0.12729
		1.1168	0.94284	0.00162	-0.31609	-0.12076	-0.30875	-0.12824
		1.1184	0.94291	0.00165	-0.31717	-0.12183	-0.30928	-0.1287
		1.12	0.95974	0.00154	-0.31787	-0.12259	-0.30989	-0.12958
		1.1216	0.9765	0.00167	-0.31779	-0.12376	-0.31086	-0.12996
		1.1232	0.97656	0.00161	-0.31883	-0.12383	-0.31158	-0.13101
		1.1248	0.99339	0.00153	-0.31949	-0.12461	-0.31206	-0.13154
		1.1264	1.01014	0.00159	-0.32055	-0.12527	-0.31299	-0.13263
		1.128	1.01041	0.00146	-0.32085	-0.12663	-0.31402	-0.13338
		1.1296	1.02704	0.00126	-0.32101	-0.12743	-0.3145	-0.1344
		1.1312	1.0438	0.00153	-0.32248	-0.1282	-0.31464	-0.13493
		1.1328	1.04406	0.00181	-0.32264	-0.12843	-0.31564	-0.13604
		1.1344	1.06069	0.00185	-0.3236	-0.13001	-0.31588	-0.13666
		1.136	1.07745	0.00138	-0.32465	-0.13036	-0.3174	-0.13717
		1.1376	1.07849	0.00128	-0.32502	-0.13141	-0.31771	-0.13843
		1.1392	1.09433	0.00166	-0.32568	-0.1319	-0.3181	-0.13944
		1.1408	1.11111	0.00163	-0.32579	-0.13305	-0.31904	-0.13961
		1.1424	1.11116	0.00159	-0.32708	-0.13337	-0.31939	-0.14106
		1.144	1.12799	0.00164	-0.32759	-0.13461	-0.32071	-0.14193
		1.1456	1.14475	0.00157	-0.32851	-0.13526	-0.32139	-0.14226
		1.1472	1.14482	0.00129	-0.32904	-0.13631	-0.32163	-0.14267
		1.1488	1.16164	0.00149	-0.32998	-0.13683	-0.32262	-0.14425
		1.1504	1.17839	0.00157	-0.33056	-0.13796	-0.32291	-0.14488
		1.152	1.17846	0.00142	-0.33099	-0.13829	-0.32363	-0.14541
		1.1536	1.19522	0.0018	-0.33219	-0.13957	-0.32446	-0.14616
		1.1552	1.19529	0.00162	-0.33254	-0.14045	-0.32523	-0.14756
		1.1568	1.21205	0.00136	-0.33368	-0.14155	-0.32586	-0.14806
		1.1584	1.21205	0.00137	-0.33395	-0.14226	-0.32668	-0.14927
		1.16	1.22888	0.00136	-0.33431	-0.14309	-0.32693	-0.14937
		1.1616	1.22894	0.00152	-0.33556	-0.14413	-0.32829	-0.15066
		1.1632	1.2457	0.00157	-0.33633	-0.14458	-0.32857	-0.15134
		1.1648	1.24577	0.00154	-0.33683	-0.14583	-0.32934	-0.15249
		1.1664	1.26253	0.00152	-0.33777	-0.14616	-0.33012	-0.1533
		1.168	1.2626	0.00165	-0.33868	-0.14748	-0.33078	-0.15418
		1.1696	1.27935	0.00143	-0.33914	-0.14799	-0.33152	-0.15484
		1.1712	1.27941	0.00154	-0.33994	-0.149	-0.33207	-0.15576
		1.1728	1.29618	0.00167	-0.34008	-0.15017	-0.33271	-0.15657
		1.1744	1.29624	0.00164	-0.34049	-0.15088	-0.33315	-0.15725
		1.176	1.29808	0.00154	-0.34144	-0.15159	-0.3343	-0.15834
		1.1776	1.313	0.00167	-0.34235	-0.15214	-0.33481	-0.15917
		1.1792	1.31307	0.00163	-0.34306	-0.15323	-0.33474	-0.15955
		1.1808	1.32983	0.00167	-0.34338	-0.154	-0.33577	-0.16058
		1.1824	1.3299	0.00141	-0.34489	-0.15461	-0.33671	-0.16148
		1.184	1.34666	0.00161	-0.34494	-0.15564	-0.33722	-0.16198
		1.1856	1.34666	0.00163	-0.34532	-0.15674	-0.33814	-0.16303
		1.1872	1.34671	0.00168	-0.34653	-0.15712	-0.33819	-0.16373
		1.1888	1.36347	0.00178	-0.34666	-0.1584	-0.33903	-0.16478
		1.1904	1.36347	0.00137	-0.34749	-0.15897	-0.33954	-0.16523
		1.192	1.36354	0.00156	-0.34831	-0.16047	-0.34053	-0.16635
		1.1936	1.3803	0.00172	-0.34866	-0.16128	-0.34107	-0.16699
		1.1952	1.3803	0.00158	-0.34978	-0.16193	-0.34184	-0.1681
		1.1968	1.3803	0.00161	-0.34973	-0.16236	-0.34268	-0.16838
		1.1984	1.38037	0.00162	-0.35049	-0.16353	-0.34311	-0.16955
		1.2	1.3803	0.00146	-0.35156	-0.16419	-0.34333	-0.16983
		1.2016	1.3803	0.00163	-0.3516	-0.16503	-0.34419	-0.17079
		1.2032	1.3803	0.00169	-0.35231	-0.16629	-0.34454	-0.17171
		1.2048	1.38037	0.0016	-0.3531	-0.16666	-0.34502	-0.17263
		1.2064	1.3803	0.00157	-0.35358	-0.16735	-0.3461	-0.17296
		1.208	1.38037	0.00159	-0.35429	-0.16853	-0.34625	-0.17401
		1.2096	1.38037	0.00142	-0.35499	-0.16882	-0.34678	-0.17473
		1.2112	1.38037	0.00158	-0.35584	-0.16984	-0.34766	-0.17524
		1.2128	1.38037	0.00157	-0.35616	-0.17046	-0.34809	-0.1758
		1.2144	1.38037	0.00146	-0.35663	-0.17111	-0.34853	-0.17655
		1.216	1.39713	0.00176	-0.35704	-0.1719	-0.34915	-0.17662
		1.2176	1.39713	0.00172	-0.35794	-0.17296	-0.35034	-0.17789
		1.2192	1.39713	0.00172	-0.35839	-0.17324	-0.35035	-0.17807
		1.2208	1.39713	0.00167	-0.35911	-0.17376	-0.35076	-0.17904
		1.2224	1.39713	0.00144	-0.35929	-0.17426	-0.35093	-0.17957
		1.224	1.39713	0.00155	-0.35973	-0.17589	-0.35218	-0.18079
		1.2256	1.39719	0.00165	-0.36036	-0.17661	-0.35246	-0.18113
		1.2272	1.39719	0.00145	-0.3608	-0.17766	-0.35269	-0.18148
		1.2288	1.39719	0.00163	-0.36136	-0.17749	-0.35299	-0.18251
		1.2304	1.39726	0.00177	-0.36218	-0.17843	-0.35402	-0.18287
		1.232	1.41396	0.00173	-0.36261	-0.17929	-0.35394	-0.1832
		1.2336	1.41396	0.00172	-0.36284	-0.17961	-0.35434	-0.18422
		1.2352	1.41396	0.00162	-0.36368	-0.17989	-0.35539	-0.18446
		1.2368	1.41396	0.00167	-0.36395	-0.18089	-0.35575	-0.18528
		1.2384	1.41402	0.00181	-0.36412	-0.18151	-0.35552	-0.1859
		1.24	1.41396	0.00175	-0.36486	-0.18291	-0.35591	-0.18641
		1.2416	1.41396	0.00156	-0.36556	-0.18276	-0.35701	-0.18704
		1.2432	1.41396	0.00154	-0.36581	-0.18357	-0.35709	-0.18759
		1.2448	1.41396	0.00167	-0.36641	-0.18428	-0.35775	-0.18772
		1.2464	1.41402	0.00169	-0.36626	-0.18481	-0.3585	-0.18846
		1.248	1.41396	0.00171	-0.36741	-0.18553	-0.35825	-0.18899
		1.2496	1.41396	0.00148	-0.36753	-0.18586	-0.3587	-0.18929
		1.2512	1.41396	0.00161	-0.36746	-0.18633	-0.3594	-0.19003
		1.2528	1.41396	0.00165	-0.36911	-0.18751	-0.35966	-0.19083
		1.2544	1.41396	0.00175	-0.36892	-0.18752	-0.36028	-0.19109
		1.256	1.41396	0.00184	-0.36902	-0.18846	-0.36038	-0.19132
		1.2576	1.41396	0.00143	-0.36965	-0.18898	-0.36059	-0.19192
		1.2592	1.41396	0.00167	-0.37036	-0.18904	-0.36119	-0.19215
		1.2608	1.41396	0.00169	-0.37072	-0.19021	-0.36194	-0.19292
		1.2624	1.39733	0.00181	-0.37059	-0.19089	-0.36218	-0.19306
		1.264	1.39719	0.00181	-0.37086	-0.19081	-0.36213	-0.19441
		1.2656	1.39719	0.00165	-0.37173	-0.19203	-0.36219	-0.19489
		1.2672	1.39719	0.00152	-0.37207	-0.19211	-0.36286	-0.19469
		1.2688	1.39719	0.00161	-0.37223	-0.19224	-0.3634	-0.19513
		1.2704	1.39719	0.00155	-0.37283	-0.19269	-0.36333	-0.1956
		1.272	1.39713	0.00162	-0.37296	-0.19383	-0.36379	-0.19604
		1.2736	1.39713	0.00164	-0.37257	-0.19381	-0.36446	-0.19652
		1.2752	1.39713	0.00156	-0.3737	-0.19443	-0.36446	-0.19689
		1.2768	1.38037	0.00148	-0.37371	-0.19511	-0.36492	-0.19709
		1.2784	1.38037	0.00164	-0.37409	-0.19543	-0.36514	-0.19786
		1.28	1.3803	0.00147	-0.37426	-0.19545	-0.36531	-0.19791
		1.2816	1.3803	0.0014	-0.37521	-0.19691	-0.36502	-0.19786
		1.2832	1.3803	0.00157	-0.37536	-0.19653	-0.36651	-0.19879
		1.2848	1.37603	0.00162	-0.37546	-0.19673	-0.36643	-0.19887
		1.2864	1.36354	0.0015	-0.37556	-0.19721	-0.36666	-0.19919
		1.288	1.36354	0.00166	-0.37633	-0.19786	-0.36692	-0.19949
		1.2896	1.36347	0.00154	-0.3769	-0.19841	-0.36672	-0.20041
		1.2912	1.36347	0.00143	-0.37666	-0.19863	-0.36667	-0.20062
		1.2928	1.34691	0.00146	-0.37689	-0.19884	-0.36756	-0.20056
		1.2944	1.34671	0.0015	-0.37713	-0.19949	-0.36776	-0.2014
		1.296	1.34666	0.00153	-0.37738	-0.20016	-0.36789	-0.20127
		1.2976	1.34666	0.00166	-0.37719	-0.20023	-0.36812	-0.20106
		1.2992	1.33028	0.00152	-0.37721	-0.20019	-0.36816	-0.2012
		1.3008	1.3299	0.00154	-0.37769	-0.2003	-0.36824	-0.20189
		1.3024	1.3299	0.0018	-0.37844	-0.20081	-0.36817	-0.20199
		1.304	1.3299	0.00164	-0.37854	-0.20107	-0.36858	-0.20209
		1.3056	1.31307	0.0015	-0.37867	-0.20195	-0.3691	-0.20329
		1.3072	1.313	0.00174	-0.37867	-0.20216	-0.36859	-0.20287
		1.3088	1.313	0.00176	-0.37882	-0.20189	-0.36871	-0.20315
		1.3104	1.29631	0.00164	-0.37879	-0.20233	-0.36959	-0.20371
		1.312	1.29624	0.00145	-0.37951	-0.20317	-0.36955	-0.20396
		1.3136	1.29618	0.00177	-0.38016	-0.20326	-0.37001	-0.2036
		1.3152	1.27955	0.00153	-0.37966	-0.20347	-0.36989	-0.20374
		1.3168	1.27941	0.00169	-0.37989	-0.20344	-0.37018	-0.20379
		1.3184	1.27935	0.00154	-0.37964	-0.20388	-0.3698	-0.20384
		1.32	1.2626	0.00144	-0.38017	-0.20353	-0.37001	-0.20377
		1.3216	1.26253	0.00167	-0.38038	-0.20355	-0.36989	-0.20468
		1.3232	1.26253	0.00174	-0.38038	-0.20434	-0.37	-0.20496
		1.3248	1.24577	0.00161	-0.38022	-0.20429	-0.36983	-0.20513
		1.3264	1.2457	0.00159	-0.3804	-0.20438	-0.37019	-0.20508
		1.328	1.22894	0.00167	-0.38076	-0.20477	-0.37113	-0.20524
		1.3296	1.22894	0.00159	-0.38029	-0.20436	-0.37026	-0.20531
		1.3312	1.22888	0.00155	-0.38061	-0.20525	-0.37041	-0.20526
		1.3328	1.21212	0.00161	-0.38029	-0.20498	-0.37075	-0.20549
		1.3344	1.21205	0.00167	-0.38057	-0.20521	-0.37073	-0.20532
		1.336	1.19535	0.00161	-0.38095	-0.20548	-0.37059	-0.20516
		1.3376	1.19522	0.00168	-0.38048	-0.20512	-0.37096	-0.20507
		1.3392	1.17846	0.00168	-0.38095	-0.20506	-0.37101	-0.20515
		1.3408	1.17846	0.00154	-0.38054	-0.20506	-0.37139	-0.20533
		1.3424	1.1619	0.00165	-0.38072	-0.20582	-0.37033	-0.20524
		1.344	1.16164	0.00165	-0.38086	-0.20572	-0.37054	-0.20515
		1.3456	1.16158	0.00161	-0.38043	-0.20576	-0.37116	-0.20519
		1.3472	1.14475	0.00162	-0.38127	-0.20576	-0.37065	-0.20499
		1.3488	1.13981	0.00164	-0.38099	-0.20563	-0.37123	-0.20519
		1.3504	1.12792	0.00177	-0.38112	-0.20587	-0.3706	-0.20524
		1.352	1.1126	0.00182	-0.38166	-0.20569	-0.36991	-0.20538
		1.3536	1.11116	0.0015	-0.38084	-0.20551	-0.37074	-0.20527
		1.3552	1.09619	0.00146	-0.38058	-0.20541	-0.37039	-0.20528
		1.3568	1.09428	0.00157	-0.38027	-0.20593	-0.37063	-0.20532
		1.3584	1.07752	0.00145	-0.38089	-0.20513	-0.37046	-0.2052
		1.36	1.07745	0.00169	-0.38134	-0.20531	-0.37038	-0.20464
		1.3616	1.06069	0.00164	-0.38077	-0.20543	-0.37006	-0.20484
		1.3632	1.06069	0.00168	-0.38058	-0.20513	-0.37006	-0.20447
		1.3648	1.04386	0.00161	-0.38039	-0.20515	-0.37038	-0.20479
		1.3664	1.0438	0.00169	-0.38037	-0.20536	-0.36991	-0.20421
		1.368	1.02704	0.00165	-0.38027	-0.20508	-0.37001	-0.20399
		1.3696	1.01232	0.00159	-0.38026	-0.2048	-0.36988	-0.20433
		1.3712	1.01022	0.00149	-0.38013	-0.20499	-0.36967	-0.2037
		1.3728	0.99351	0.00175	-0.38009	-0.20471	-0.36978	-0.20354
		1.3744	0.99333	0.00152	-0.38033	-0.20472	-0.36964	-0.20355
		1.376	0.9765	0.0016	-0.38016	-0.20391	-0.36922	-0.20352
		1.3776	0.96072	0.0016	-0.37978	-0.20445	-0.36886	-0.20271
		1.3792	0.95974	0.00174	-0.37916	-0.20418	-0.36829	-0.20211
		1.3808	0.94291	0.00159	-0.37944	-0.20347	-0.36834	-0.20221
		1.3824	0.94284	0.00147	-0.37912	-0.20361	-0.36834	-0.20213
		1.384	0.92603	0.00148	-0.37934	-0.20356	-0.36824	-0.20184
		1.3856	0.90927	0.00144	-0.3791	-0.20277	-0.36839	-0.20174
		1.3872	0.9092	0.00183	-0.37906	-0.20286	-0.36772	-0.20167
		1.3888	0.89237	0.00166	-0.37859	-0.20275	-0.3678	-0.20141
		1.3904	0.87561	0.00153	-0.37868	-0.20238	-0.36733	-0.20051
		1.392	0.87554	0.00165	-0.37844	-0.20232	-0.36709	-0.20067
		1.3936	0.85872	0.00147	-0.37803	-0.20201	-0.36703	-0.2004
		1.3952	0.84197	0.00159	-0.37823	-0.20168	-0.36678	-0.20008
		1.3968	0.8419	0.00142	-0.37764	-0.20167	-0.36689	-0.19989
		1.3984	0.82507	0.00166	-0.37706	-0.2011	-0.36628	-0.19949
		1.4	0.80831	0.00188	-0.37696	-0.20063	-0.3656	-0.19887
		1.4016	0.80667	0.00187	-0.37698	-0.20048	-0.36576	-0.19887
		1.4032	0.79142	0.0018	-0.37694	-0.19939	-0.36551	-0.19834
		1.4048	0.77459	0.00183	-0.37686	-0.19983	-0.36537	-0.19813
		1.4064	0.75783	0.00165	-0.37662	-0.19966	-0.36473	-0.19718
		1.408	0.75776	0.00178	-0.37639	-0.19869	-0.36444	-0.19703
		1.4096	0.74095	0.00142	-0.37555	-0.19861	-0.36456	-0.19696
		1.4112	0.72419	0.0017	-0.37556	-0.19861	-0.36402	-0.19661
		1.4128	0.71459	0.00171	-0.37534	-0.19734	-0.36359	-0.19578
		1.4144	0.70729	0.00152	-0.37501	-0.19724	-0.36366	-0.1961
		1.416	0.69053	0.00151	-0.37513	-0.19697	-0.36289	-0.1954
		1.4176	0.6737	0.0018	-0.37404	-0.19659	-0.36278	-0.19517
		1.4192	0.67365	0.00161	-0.37382	-0.1958	-0.36256	-0.19441
		1.4208	0.65682	0.00142	-0.37377	-0.19554	-0.36218	-0.19421
		1.4224	0.64006	0.00149	-0.37319	-0.19478	-0.36185	-0.1938
		1.424	0.62323	0.00161	-0.37243	-0.19544	-0.3611	-0.1935
		1.4256	0.62317	0.00175	-0.37224	-0.19471	-0.36111	-0.19258
		1.4272	0.60641	0.00176	-0.37216	-0.19423	-0.36037	-0.19181
		1.4288	0.58959	0.00168	-0.37183	-0.19373	-0.3602	-0.19138
		1.4304	0.57276	0.00163	-0.37162	-0.193	-0.35934	-0.19116
		1.432	0.556	0.00146	-0.37111	-0.19221	-0.35896	-0.19094
		1.4336	0.55481	0.00137	-0.37083	-0.19202	-0.35868	-0.19061
		1.4352	0.53911	0.00157	-0.37039	-0.19112	-0.35861	-0.18956
		1.4368	0.52228	0.00159	-0.36956	-0.191	-0.35828	-0.18866
		1.4384	0.50545	0.00169	-0.36925	-0.19058	-0.35723	-0.18859
		1.44	0.48862	0.0018	-0.36902	-0.18995	-0.35729	-0.18818
		1.4416	0.47325	0.00171	-0.36873	-0.1894	-0.3571	-0.18753
		1.4432	0.47174	0.00138	-0.36788	-0.18834	-0.356	-0.18714
		1.4448	0.45491	0.0014	-0.36748	-0.18807	-0.35561	-0.18628
		1.4464	0.43815	0.00179	-0.36734	-0.18771	-0.3557	-0.18586
		1.448	0.42134	0.00167	-0.3671	-0.18709	-0.35493	-0.18534
		1.4496	0.42127	0.00133	-0.36618	-0.18695	-0.35427	-0.18457
		1.4512	0.40444	0.00158	-0.36577	-0.18596	-0.35408	-0.18373
		1.4528	0.38762	0.00165	-0.36516	-0.18532	-0.35379	-0.18343
		1.4544	0.37085	0.00152	-0.36489	-0.18469	-0.35322	-0.18321
		1.456	0.35403	0.0016	-0.36416	-0.18413	-0.35237	-0.18243
		1.4576	0.35403	0.00138	-0.36433	-0.18383	-0.35207	-0.18182
		1.4592	0.33713	0.00177	-0.36367	-0.18269	-0.35138	-0.18113
		1.4608	0.32032	0.00177	-0.3626	-0.18266	-0.35126	-0.18082
		1.4624	0.30356	0.00163	-0.36236	-0.18143	-0.35099	-0.17979
		1.464	0.28686	0.00159	-0.36235	-0.18098	-0.35031	-0.17944
		1.4656	0.27891	0.00143	-0.36132	-0.18037	-0.34981	-0.17836
		1.4672	0.26983	0.00179	-0.36096	-0.17942	-0.34887	-0.17781
		1.4688	0.25307	0.00195	-0.36044	-0.17894	-0.34818	-0.17725
		1.4704	0.23619	0.00178	-0.35966	-0.17863	-0.34852	-0.1766
		1.472	0.21943	0.00184	-0.35941	-0.17818	-0.34778	-0.17609
		1.4736	0.2026	0.00175	-0.35838	-0.17701	-0.34701	-0.17551
		1.4752	0.18579	0.0018	-0.35831	-0.17636	-0.34674	-0.17484
		1.4768	0.18571	0.00172	-0.35773	-0.17491	-0.34603	-0.17386
		1.4784	0.16896	0.00157	-0.35734	-0.17461	-0.34492	-0.17317
		1.48	0.15206	0.00173	-0.35684	-0.17464	-0.34465	-0.17276
		1.4816	0.1353	0.00141	-0.35634	-0.17318	-0.34419	-0.1716
		1.4832	0.11854	0.00149	-0.35567	-0.17264	-0.34346	-0.17095
		1.4848	0.10185	0.00151	-0.35462	-0.17199	-0.34304	-0.16996
		1.4864	0.10165	0.0015	-0.3544	-0.17141	-0.34249	-0.16975
		1.488	0.08482	0.00142	-0.35409	-0.17055	-0.34173	-0.16872
		1.4896	0.068	0.00158	-0.35369	-0.16979	-0.34118	-0.16838
		1.4912	0.05118	0.00176	-0.35301	-0.16909	-0.34047	-0.16787
		1.4928	0.03435	0.00187	-0.35237	-0.1684	-0.34018	-0.16664
		1.4944	0.01812	0.00166	-0.35139	-0.16821	-0.33964	-0.16569
		1.496	0.01747	0.00173	-0.35101	-0.16714	-0.33914	-0.16536
		1.4976	0.000635152	0.00143	-0.35036	-0.16601	-0.33836	-0.16488
		1.4992	-0.01619	0.0015	-0.35005	-0.1652	-0.33663	-0.16386

## Sheet: Fig. 5d
			L1		L2		L3		L4		L5		L6
		decrossing angle (degree)	Intensity (arb. units)	Error bar (arb. units)	Intensity (arb. units)	Error bar (arb. units)	Intensity (arb. units)	Error bar (arb. units)	Intensity (arb. units)	Error bar (arb. units)	Intensity (arb. units)	Error bar (arb. units)	Intensity (arb. units)	Error bar (arb. units)
		0	0.08122	0.004	0.09593	0.00134	0.08584	0.00164	0.08292	0.00145	0.07299	0.00544	0.07767	0.00455
		5	0.07994	0.00413	0.09589	0.00227	0.08486	0.00191	0.08317	0.00161	0.07305	0.00466	0.0767	0.00485
		10	0.07766	0.00429	0.09419	0.00369	0.08265	0.00232	0.0822	0.00296	0.07221	0.00388	0.07464	0.00525
		15	0.07429	0.00421	0.09118	0.00507	0.07932	0.00292	0.08015	0.00402	0.07046	0.00328	0.07183	0.00567
		20	0.07026	0.00518	0.08746	0.00613	0.07527	0.00363	0.07733	0.00495	0.06769	0.00265	0.06813	0.00613
		25	0.06509	0.00528	0.08204	0.00826	0.07036	0.00431	0.07325	0.00571	0.06396	0.00214	0.06331	0.00664
		30	0.0596	0.00583	0.07575	0.00939	0.06485	0.00527	0.06856	0.00716	0.05952	0.00207	0.05798	0.00686
		35	0.0532	0.0057	0.06866	0.01085	0.05839	0.00613	0.06289	0.00835	0.05444	0.00259	0.05218	0.00728
		40	0.04668	0.00595	0.06109	0.01239	0.05182	0.00665	0.05634	0.00908	0.04893	0.00335	0.0458	0.00747
		45	0.0409	0.00612	0.05165	0.01274	0.04487	0.00654	0.04609	0.01038	0.04181	0.0041	0.03881	0.00728
		50	0.03416	0.00619	0.04361	0.01316	0.03764	0.00651	0.03919	0.01079	0.03572	0.00479	0.0323	0.0075
		55	0.0278	0.00608	0.03626	0.01347	0.03089	0.00741	0.03284	0.01138	0.02988	0.00594	0.0263	0.00737
		60	0.02139	0.00645	0.02863	0.0142	0.02385	0.00708	0.02604	0.01176	0.02382	0.00694	0.02018	0.00709
		65	0.01598	0.0063	0.02177	0.01383	0.01785	0.00717	0.02021	0.01181	0.01849	0.00808	0.01495	0.00687
		70	0.01116	0.00635	0.01599	0.01411	0.01274	0.00625	0.01502	0.01158	0.01366	0.00885	0.01046	0.00597
		75	0.00749	0.00559	0.01091	0.01184	0.00869	0.00462	0.01062	0.01124	0.00954	0.01002	0.00691	0.0049
		80	0.0047	0.00522	0.00705	0.01011	0.00565	0.00377	0.00732	0.01028	0.00623	0.01097	0.0044	0.0028
		85	0.00329	0.00396	0.00439	0.00744	0.00407	0.00465	0.00477	0.0069	0.0039	0.01138	0.00303	0.00156
		90	0.00318	0.0034	0.00321	0.00656	0.00378	0.00739	0.0038	0.00457	0.0028	0.01011	0.00285	0.00394
		95	0.00447	0.00429	0.00361	0.01096	0.00494	0.01015	0.00404	0.0045	0.00292	0.00677	0.00387	0.00579
		100	0.00704	0.00516	0.00538	0.01465	0.00743	0.01194	0.00547	0.00756	0.00409	0.00357	0.00606	0.00641
		105	0.01066	0.00559	0.00872	0.01559	0.01112	0.01093	0.00803	0.00897	0.00639	0.00352	0.00932	0.00659
		110	0.01542	0.00554	0.01333	0.01572	0.01611	0.0112	0.0118	0.0104	0.00967	0.00516	0.01368	0.00613
		115	0.02086	0.00501	0.01892	0.01537	0.02182	0.01079	0.01649	0.01095	0.01382	0.00674	0.01882	0.00583
		120	0.02706	0.0046	0.02556	0.01477	0.02821	0.01042	0.02195	0.01105	0.01867	0.00751	0.02467	0.00535
		125	0.0335	0.00434	0.03265	0.01356	0.03487	0.00917	0.02794	0.01062	0.02396	0.00834	0.03073	0.00475
		130	0.04011	0.00371	0.04012	0.01307	0.04156	0.00852	0.0342	0.00954	0.02956	0.00878	0.03682	0.00431
		135	0.04716	0.00345	0.04838	0.0114	0.04879	0.00765	0.04097	0.00945	0.03557	0.00902	0.0434	0.00385
		140	0.05351	0.00312	0.05605	0.01072	0.05557	0.00704	0.04755	0.0083	0.04151	0.009	0.0497	0.00353
		145	0.05955	0.00276	0.06385	0.00933	0.06197	0.00636	0.05426	0.00767	0.04744	0.00888	0.05562	0.00325
		150	0.06509	0.0026	0.0705	0.00776	0.06783	0.00571	0.06024	0.00667	0.05273	0.00871	0.06092	0.00303
		155	0.06995	0.0022	0.07703	0.00679	0.0725	0.0041	0.06555	0.00589	0.05759	0.00837	0.06557	0.00295
		160	0.07447	0.00248	0.08315	0.00597	0.07746	0.00344	0.07092	0.00477	0.06255	0.00803	0.07017	0.00302
		165	0.07665	0.00268	0.08707	0.00387	0.08013	0.00326	0.07459	0.00328	0.06575	0.00754	0.07258	0.00292
		170	0.07665	0.00268	0.09242	0.00319	0.08445	0.00276	0.07937	0.00263	0.07007	0.00692	0.07624	0.00377
		175	0.08144	0.00346	0.09495	0.00185	0.08579	0.00187	0.08177	0.00181	0.07203	0.00609	0.07752	0.00415
		180	0.08122	0.004	0.09593	0.00134	0.08584	0.00164	0.08292	0.00145	0.07299	0.00544	0.07767	0.00455

[truncated: 14 more sheets: Fig. 6c,d, Supplementary Fig.1, Supplementary Fig.3a, Supplementary Fig.3b, Supplementary Fig.6a, Supplementary Fig.6b, Supplementary Fig.6c, Supplementary Fig.6d, Supplementary Fig.6e, Supplementary Fig.7a, Supplementary Fig.7b, Supplementary Fig.8a, Supplementary Fig.8b, Supplementary Fig.12b]
